# Supplementary material for: High Genomic Diversity and Heterogenous Origins of Pathogenic and Antibiotic-Resistant Escherichia coli in Household Settings Represent a Challenge to Reducing Transmission in Low-Income Settings
Source: mSphere. 2020 Jan 15;5(1):e00704-19. doi: 10.1128/mSphere.00704-19 (PMC6968650; doi:10.1128/mSphere.00704-19)
Supplement: TABLE S1 [file mSphere.00704-19-st001.xlsx]

## Sheet: TableS1_MontealegreMC.etal.
Table S1
Sample ID	Source	Date of Isolation (dd/mm/yy)	# of contigs	Longest contig (bp)	N50 (bp)	Total length (bp)	GC (%)	GenBank Accession
HH03C	Cattle	2016-02-08	102	348054	127034	4860850	50.64	VNZG00000000
HH03CH	Chicken	2016-02-08	73	563648	236154	4796649	50.73	VNZF00000000
HH03H	Human	2016-02-08	67	500156	180088	4668983	50.82	VNZE00000000
HH03S	Soil	2016-02-08	111	362412	124276	5077693	50.57	VNZD00000000
HH08C	Cattle	2016-02-15	137	288082	122150	4938378	50.52	VNZC00000000
HH08CH	Chicken	2016-02-15	96	301457	111314	4544306	50.7	VNZB00000000
HH08H	Human	2016-02-15	104	349695	185137	4975754	50.65	VNZA00000000
HH13C	Cattle	2016-02-23	85	436399	149842	4779797	50.72	VNYZ00000000
HH13CH	Chicken	2016-02-23	110	490230	168508	5032621	50.61	VNYY00000000
HH13H	Human	2016-02-23	134	399907	149132	5035172	50.55	VNYX00000000
HH13S	Soil	2016-02-23	45	556576	235750	4798380	50.67	VNYW00000000
HH14C	Cattle	2016-02-28	85	636664	167322	4841364	50.72	VNYV00000000
HH14CH	Chicken	2016-02-28	86	409499	179947	5021198	50.72	VNYU00000000
HH14H	Human	2016-02-28	103	311182	106922	4521662	50.79	VNYT00000000
HH14S	Soil	2016-02-28	63	587051	192282	4864516	50.65	VNYS00000000
HH15C	Cattle	2016-02-29	119	382780	193158	5502481	50.27	VNYR00000000
HH15CH	Chicken	2016-02-29	110	425894	133965	4905073	50.4	VNYQ00000000
HH15H	Human	2016-02-29	103	480309	172498	5078324	50.55	VNYP00000000
HH16C	Cattle	2016-02-29	140	278839	130627	5095180	50.62	VNYO00000000
HH16CH	Chicken	2016-02-29	60	634481	195463	4668563	50.75	VNYN00000000
HH16H	Human	2016-02-29	73	580929	213298	4878684	50.85	VNYM00000000
HH16S	Soil	2016-02-29	131	292220	133482	4993046	50.45	VNYL00000000
HH17C	Cattle	2016-03-06	166	259337	74504	4859205	50.68	VNYK00000000
HH17CH	Chicken	2016-03-06	125	587038	148438	5013860	50.62	VNYJ00000000
HH17H	Human	2016-03-06	140	277546	83465	4902696	50.67	VNYI00000000
HH17S	Soil	2016-03-06	92	336467	89564	4573929	50.72	VNYH00000000
HH18C	Cattle	2016-03-06	147	333243	86224	4780840	50.66	VNYG00000000
HH18CH	Chicken	2016-03-06	141	329070	85499	4883111	50.66	VNYF00000000
HH18H	Human	2016-03-06	81	571392	148709	4877767	50.55	VNYE00000000
HH18S	Soil	2016-03-06	244	232180	51375	4846981	50.8	VNYD00000000
HH19C	Cattle	2016-03-07	62	559264	218246	4686061	50.82	VNYC00000000
HH19CH	Chicken	2016-03-07	120	326582	154704	4909019	50.68	VNYB00000000
HH19H	Human	2016-03-07	148	412246	100419	4963872	50.54	VNYA00000000
HH19S	Soil	2016-03-07	118	326582	154704	4904952	50.67	VNXZ00000000
HH20C	Cattle	2016-03-07	145	374330	166615	5409674	50.23	VNXY00000000
HH20CH	Chicken	2016-03-07	61	438094	203913	4692582	50.75	VNXX00000000
HH20H	Human	2016-03-07	57	670541	233424	4675782	50.79	VNXW00000000
HH20S	Soil	2016-03-07	167	274042	91340	4964091	50.76	VNXV00000000
HH24C	Cattle	2016-03-20	71	445533	187389	4928145	50.48	VNXU00000000
HH24CH	Chicken	2016-03-20	104	554683	147982	4848567	50.58	VNXT00000000
HH24H	Human	2016-03-20	106	358330	147976	4848030	50.58	VNXS00000000
HH25C	Cattle	2016-03-21	90	312869	135274	4700157	50.71	VNXR00000000
HH25CH	Chicken	2016-03-21	96	311712	119941	4998910	50.54	VNXQ00000000
HH25H	Human	2016-03-21	80	513150	185207	4853555	50.63	VNXP00000000
HH25S	Soil	2016-03-21	139	325025	107752	4994055	50.63	VNXO00000000
HH26C	Cattle	2016-03-21	95	792054	225250	5278590	50.72	VNXN00000000
HH26CH	Chicken	2016-03-21	58	597022	201726	5034409	50.28	VNXM00000000
HH26H	Human	2016-03-21	188	343323	101857	5047717	50.47	VNXL00000000
HH26S	Soil	2016-03-21	89	492251	131920	4590811	50.69	VNXK00000000
HH29CH	Chicken	2016-02-22	113	428325	133965	4906367	50.42	VNXJ00000000
HH29H	Human	2016-02-22	104	452563	114775	4800020	50.58	VNXI00000000
HH29S	Soil	2016-02-22	101	514134	192604	4994873	50.61	VNXH00000000
HH34S	Soil	2016-02-29	71	363630	193355	4654561	50.57	VNXG00000000
HH36S	Soil	2016-03-07	122	649575	147800	5137299	50.66	VNXF00000000
HH41S	Soil	2016-03-20	84	486765	214896	5392752	50.31	VNXE00000000
HH45S	Soil	2016-03-28	72	712565	201702	4962472	50.6	VNXD00000000
HH46S	Soil	2016-03-29	90	443474	163041	4726177	50.72	VNXC00000000
HH49S	Soil	2016-04-03	66	404214	184231	4582762	50.88	VNXB00000000
HH50S	Soil	2016-04-03	89	547198	165618	5050990	50.41	VNXA00000000
HH51S	Soil	2016-04-03	122	490090	200287	5153725	50.58	VNWZ00000000
