# Supplementary material for: High Genomic Diversity and Heterogenous Origins of Pathogenic and Antibiotic-Resistant Escherichia coli in Household Settings Represent a Challenge to Reducing Transmission in Low-Income Settings
Source: mSphere. 2020 Jan 15;5(1):e00704-19. doi: 10.1128/mSphere.00704-19 (PMC6968650; doi:10.1128/mSphere.00704-19)
Supplement: TABLE S2 [file mSphere.00704-19-st002.xlsx]

## Sheet: TableS2_MontealegreMC.etal.
Table S2
Sample ID	Sequence Type	adk	fumC	gyrB	icd	mdh	purA	recA
HH03C	8369	63	30	3	18	43	8	6
HH03CH	2165	6	23	3	16	9	7	7
HH03H	180	6	23	32	18	9	8	7
HH03S	392	6	6	14	18	7	7	71
HH08C	223	6	4	4	18	24	8	14
HH08CH	226	10	27	5	8	8	7	2
HH08H	7130	6	969	32	26	9	8	2
HH13C	155	6	4	14	16	24	8	14
HH13CH	162	9	65	5	1	9	13	6
HH13H	641	9	6	33	131	24	8	7
HH13S	2073	6	4	3	18	11	7	156
HH14C	-	6	6	33	1	24	7	7
HH14CH	1326	6	220	3	26	9	7	7
HH14H	-	10	564	5	8	8	8	2
HH14S	1656	6	29	14	16	24	7	2
HH15C	3233	87	193	176	12	1	2	2
HH15CH	752	10	11	4	8	8	8	49
HH15H	1193	14	14	10	200	17	7	10
HH16C	2522	6	29	5	18	11	8	2
HH16CH	180	6	23	32	18	9	8	7
HH16H	224	6	4	33	16	11	8	6
HH16S	40	6	4	5	26	20	8	14
HH17C	2207	10	174	4	8	8	222	2
HH17CH	155	6	4	14	16	24	8	14
HH17H	1823	64	7	5	83	8	8	6
HH17S	10	10	11	4	8	8	8	2
HH18C	542	112	11	5	12	8	8	86
HH18CH	542	112	11	5	12	8	8	86
HH18H	106	21	35	27	6	5	8	4
HH18S	5730	6	4	33	1	24	8	7
HH19C	224	6	4	33	16	11	8	6
HH19CH	2160	6	23	32	88	9	13	7
HH19H	10	10	11	4	8	8	8	2
HH19S	2160	6	23	32	88	9	13	7
HH20C	101	43	41	15	18	11	7	6
HH20CH	111	6	29	14	16	24	8	2
HH20H	224	6	4	33	16	11	8	6
HH20S	10	10	11	4	8	8	8	2
HH24C	101	43	41	15	18	11	7	6
HH24CH	40	6	4	5	26	20	8	14
HH24H	40	6	4	5	26	20	8	14
HH25C	6622	10	11	4	607	8	8	2
HH25CH	-	6	4	12	1	9	~2	7
HH25H	162	9	65	5	1	9	13	6
HH25S	-	10	595	5	1	7	1	2
HH26C	-	373	453	264	375	224	282	~304
HH26CH	5273	290	54	440	53	40	376	43
HH26H	206	6	7	5	1	8	18	2
HH26S	4	6	5	4	8	8	8	2
HH29CH	752	10	11	4	8	8	8	49
HH29H	48	6	11	4	8	8	8	2
HH29S	7130	6	969	32	26	9	8	2
HH34S	155	6	4	14	16	24	8	14
HH36S	1585	10	11	4	8	8	1	2
HH41S	-	290	54	76	324	508	40	38
HH45S	2914	34	36	207	87	67	16	4
HH46S	58	6	4	4	16	24	8	14
HH49S	3580	6	65	344	1	11	13	6
HH50S	75	6	6	5	10	20	23	6
HH51S	1079	6	19	14	16	11	12	2
