# Supplementary material for: High Genomic Diversity and Heterogenous Origins of Pathogenic and Antibiotic-Resistant Escherichia coli in Household Settings Represent a Challenge to Reducing Transmission in Low-Income Settings
Source: mSphere. 2020 Jan 15;5(1):e00704-19. doi: 10.1128/mSphere.00704-19 (PMC6968650; doi:10.1128/mSphere.00704-19)
Supplement: TABLE S3 [file mSphere.00704-19-st003.xlsx]

## Sheet: TableS3_MontealegreMC.etal.
Table S3
Isolates	HH03C	HH03CH	HH03H	HH03S	HH08C	HH08CH	HH08H	HH13C	HH13CH	HH13H	HH13S	HH14C	HH14CH	HH14H	HH14S	HH15C	HH15CH	HH15H	HH16C	HH16CH	HH16H	HH16S	HH17C	HH17CH	HH17H	HH17S	HH18C	HH18CH	HH18H	HH18S	HH19C	HH19CH	HH19H	HH19S	HH20C	HH20CH	HH20H	HH20S	HH24C	HH24CH	HH24H	HH25C	HH25CH	HH25H	HH25S	HH26C	HH26CH	HH26H	HH26S
HH03CH	18689
HH03H	17605	17734
HH03S	22688	23468	22759
HH08C	21140	21541	20797	22207
HH08CH	38877	38776	38548	38544	38351
HH08H	20328	21906	21100	23046	19808	38248
HH13C	22130	23068	21396	23538	10202	38756	22470
HH13CH	21901	22156	22130	24238	21759	39085	22566	24542
HH13H	23068	24112	23125	23172	21935	38975	23949	23677	24087
HH13S	22709	22538	22088	22777	21875	38634	23371	22366	22409	24025
HH14C	22570	22842	22132	22313	21861	38599	22485	23306	23625	12608	23104
HH14CH	18263	14307	16385	24484	22495	39314	23554	24773	24282	25198	23941	23941
HH14H	38029	37592	37431	37252	37982	20499	37467	37985	38011	38085	37892	37993	38138
HH14S	23279	23287	22790	23110	22008	38987	23870	23592	24112	24870	21959	23613	24878	37944
HH15C	51500	50281	50004	51551	51166	48340	51552	51377	51726	52265	50857	52259	51682	48894	50991
HH15CH	38682	38639	38063	39726	39260	20310	38891	38645	38932	39448	38654	39028	39558	18376	39544	48717
HH15H	67683	67930	66739	68871	68663	65157	68270	66916	67936	68456	67421	68603	67410	65057	68461	69065	65601
HH16C	21900	20947	20681	23157	21561	38317	20458	21441	21647	23169	22833	22616	22787	37499	23750	50870	38609	68090
HH16CH	16717	17219	1760	21287	20204	38197	20225	22182	21594	22978	21972	21706	15630	37460	22133	50006	37713	66520	20132
HH16H	23410	23427	22884	25927	23075	38180	23302	24607	24000	25296	21806	25411	25244	37221	24198	50171	38517	69519	23086	21860
HH16S	22039	21870	21373	24348	21836	38458	21984	23112	22667	24828	22869	24445	23065	37516	23890	51894	39053	68563	22040	20857	24734
HH17C	38628	37712	37432	39152	38455	19900	38913	38634	39537	39636	38540	39083	39775	19819	38625	50675	16119	65290	38591	37362	38318	39772
HH17CH	21783	22201	21332	23344	10817	38629	21071	7134	23393	22381	21776	22406	23845	37899	23263	52240	39255	68006	20729	20476	24349	22948	39876
HH17H	38338	37977	37738	38393	38112	32584	38457	38858	38644	39146	38589	38373	38593	31474	38995	48701	32270	67075	38221	37770	37626	37917	32293	38649
HH17S	39106	38516	38506	38578	38724	20503	38443	39464	39401	39227	38775	38945	39372	19685	39011	48840	15282	65877	38792	37905	38564	38670	9387	39234	32116
HH18C	38844	38101	37843	39486	38053	20989	38833	39007	39916	39074	38705	39099	39042	21961	39269	49422	20166	64791	38956	37338	39236	39424	21775	39529	33059	22058
HH18CH	37635	36973	37007	38475	37205	20727	38050	37488	38582	38110	37565	38256	38943	21266	37739	49384	21232	64907	36989	36341	38335	38049	21714	38743	32616	21024	5282
HH18H	64260	64336	63812	64078	63722	63314	64294	64039	64662	64813	64364	64722	64427	63407	64741	67459	62965	68297	63805	63923	64210	64238	62973	64214	63269	63161	62611	62194
HH18S	22266	23090	22648	22110	21596	38520	23175	23148	23235	13977	22867	7944	24470	37585	24532	50720	38559	68588	23079	22063	24931	23875	38534	21991	38597	39231	38891	37376	64180
HH19C	22304	22257	21915	23245	22110	37958	23405	23804	23390	25151	21381	24110	23907	37399	23799	49674	37895	67838	22903	21957	16991	23025	37225	22269	37718	37988	37543	36568	63766	23646
HH19CH	19772	20965	20077	23487	20655	38678	21798	23376	21546	23792	21901	23221	21922	37903	22743	51641	38808	67956	19992	19150	23586	21307	38822	22480	38010	38792	38727	38043	63858	22803	22920
HH19H	39486	38460	38413	40238	39760	20269	39245	39803	40371	39882	39430	40152	39188	19610	40119	50404	7901	65783	39064	37871	39496	40681	17795	40469	32741	16827	23711	23436	63178	39428	38183	39176
HH19S	20071	21095	20131	23877	20821	38793	21874	23555	21903	24131	22157	23499	22046	37982	22967	52057	39113	68122	20279	19160	23839	21741	39398	22894	38162	38994	39131	38319	63979	22987	22970	189	39582
HH20C	20778	21526	19779	24138	21481	38529	22356	22932	23183	23707	22685	23156	22587	37621	23970	53288	39916	69124	22254	19319	24216	22740	40640	23922	38254	39048	40549	39576	64163	23293	22419	21880	41166	22241
HH20CH	22531	23520	22974	23966	21956	38869	23907	23511	24011	24654	20731	23991	24542	37611	15655	51349	39223	67605	22540	21979	24984	24059	38604	23602	37789	38187	38947	37881	64260	23561	23291	22447	39541	22694	23527
HH20H	22541	23378	22023	23959	22828	37726	23237	23345	23774	24873	21612	24844	23993	37444	24097	49944	37897	68734	22980	21620	16748	24059	37480	22846	37645	38065	37528	36254	63585	24207	4984	23122	38180	23363	22908	23866
HH20S	40120	39448	39194	40759	39985	22050	39989	40510	40642	40866	39544	40455	40449	20728	40803	50986	9786	66415	40229	38835	39697	40591	18559	41123	33629	18101	24498	23893	63894	40155	38896	39967	11393	40412	41012	40194	38895
HH24C	19882	21521	19461	23242	20971	38449	21608	22497	22143	23285	22323	22783	22028	37674	23318	51847	39458	68943	21416	18969	23571	22185	39109	21886	37815	38733	38938	38070	64090	22908	22315	21506	40280	21726	2532	23403	22588	40284
HH24CH	20519	21138	21176	22402	20865	38400	21314	21958	22384	23170	22341	22417	22829	37510	23210	50440	39609	67258	21724	20497	23355	10966	38176	21224	37855	38703	37916	36783	63774	22851	22950	20413	38818	20580	21003	22338	22613	39690	20451
HH24H	21360	21723	21619	23234	21347	38870	21811	22665	23143	23856	23139	23074	23378	38020	23947	51455	40188	68669	22466	20818	24174	12062	39056	22399	38355	39157	38949	37387	64565	23434	23399	20906	39680	21149	22517	23093	23231	40428	21380	192
HH25C	39168	38427	38474	39332	38726	20485	39396	39817	40614	40235	39467	39624	40284	19442	39749	50006	20447	65991	38837	38423	39220	39395	21247	39642	33786	21076	22900	22107	63952	39355	38374	39189	21865	39442	40211	39132	38225	22720	39667	39036	39790
HH25CH	22014	23255	22000	22636	21547	38423	22891	23187	23131	22044	22430	21536	24323	37559	23678	52396	38759	67631	21999	21651	24998	23953	39484	23280	37797	38975	38912	38215	64322	20325	23806	22895	39467	23254	23448	24619	24517	40691	22925	22324	23098	39215
HH25H	21601	22612	21936	23344	21627	39033	21966	24206	10400	24322	23807	23489	24784	38088	23207	52342	39140	68174	21660	21597	23416	22680	39047	22632	38826	39232	39501	38014	64742	23175	23173	21679	39788	21916	22642	23525	23314	40608	22389	21819	22497	39868	23684
HH25S	40095	39037	38422	39952	39019	24890	39471	39930	40521	40191	39523	39334	40463	24055	40375	51305	26641	68380	39987	38350	39488	40680	25103	40560	32798	23899	26273	24877	63760	39620	37988	38809	29038	39179	42447	39344	38281	28684	40283	38681	39221	27497	39864	40063
HH26C	69840	69474	68278	69691	68888	67966	69754	69255	69740	69978	69818	69939	69635	68129	70923	72345	67662	67761	69217	68139	70875	70897	68766	70959	68677	68657	68868	67716	60927	70197	68965	68544	69767	68879	71702	70031	69901	69731	71451	69129	70660	69469	69957	69763	72029
HH26CH	92525	91725	91681	92281	91011	90554	92976	92599	92963	93208	92355	92497	92810	89320	92592	96902	90868	89096	92232	91799	91874	92522	91147	93078	91833	91520	91603	89341	87552	92281	91848	91816	91679	92179	93647	91862	91065	92056	93270	91454	93061	92389	92782	93345	93860	88156
HH26H	40065	39613	39431	40822	40450	21690	40548	41118	41545	41502	39791	40687	41032	21887	40783	50318	23795	67036	40553	39220	39938	40703	22339	40478	33574	21607	21556	20912	64388	40131	39632	40843	24066	40998	40892	40523	39097	24757	40204	41114	41919	23296	40347	41179	28421	70129	92906
HH26S	39078	39116	38263	38832	38754	22845	38664	38777	39254	39636	39090	39135	39422	20760	39076	48989	17940	66080	38557	37855	38651	38525	16452	39350	32278	17477	23172	22350	63074	38734	38394	38737	17855	38945	38631	38916	38325	19079	38747	38528	39117	22626	38854	38886	25565	68112	90163	23365
HH29CH	39248	39009	38619	40225	39612	20757	39445	39382	39582	40002	39322	39586	40056	18809	40155	49096	264	66036	39225	38410	39006	39419	16621	39948	32754	15795	20778	21424	63594	39190	38465	39439	8144	39628	40414	39639	38346	10314	39938	40124	40698	20984	39446	39732	27243	68592	91454	24289	18114
HH29H	38276	38374	37030	37764	37813	19067	38055	38008	38703	38923	38529	38110	38704	19153	38560	47459	14400	65512	38813	37739	37800	38330	14563	38234	31605	15462	20610	20035	62273	38512	37494	37590	15347	37769	38585	37593	37525	16524	38522	38009	38616	19576	37933	38718	24241	67705	89784	21542	11452
HH29S	20190	21718	21001	22862	19559	38157	203	22305	22367	23820	23266	22436	23302	37415	23834	51148	38566	68166	20417	20316	23173	21670	38639	20763	38158	38227	38552	37770	64058	23023	23464	21970	38784	21940	22068	23794	23397	39681	21536	21200	21634	39120	22833	21819	39115	69215	92313	40430	38399
HH34S	21188	21724	20102	21250	10216	38089	19643	5343	21549	21437	21051	21658	22427	37584	21591	50441	38828	66567	19645	20146	23034	20746	37938	4589	37544	38113	37594	36921	63151	21384	22179	21137	38380	21218	20569	22307	22771	39058	20700	20363	20882	38095	21695	21405	38403	67485	89535	38893	39133
HH36S	40132	38792	38320	40190	39437	25504	40244	40593	41253	40963	40001	40100	40591	24660	40133	51706	26092	67698	39748	38585	38921	41151	24586	40338	34168	24057	26983	25849	65008	39899	38799	39597	28124	39937	41087	39617	38577	28113	40119	39577	40523	27286	40624	40950	22893	71534	94389	27516	25988
HH41S	91043	91993	91252	91745	91161	89001	93407	91709	91692	91766	91552	91981	92063	87929	92888	97423	89125	88220	91888	90766	91914	93177	90262	91795	93194	90041	89793	88821	86079	92720	90234	92119	90194	92266	94670	90860	91136	90842	93215	90848	92064	90635	91895	92303	92130	88462	45015	91203	88871
HH45S	65900	65936	65708	66357	65352	64803	66123	65732	66513	66177	65640	65898	66349	64495	66306	68450	64593	68012	65413	64943	65176	66463	64555	66369	65129	65202	65346	63814	48306	65687	64587	65676	65660	65973	66990	65278	64749	65820	66171	64940	66186	65712	65728	66664	66610	59768	85775	66425	64599
HH46S	22111	22278	21649	22951	9617	37759	20791	6414	22518	22328	21875	22658	23305	37121	22862	50318	37739	66267	20866	21433	23841	21812	37530	8372	36970	38233	37735	37152	62507	22718	22700	21855	37825	21941	21245	22929	23067	39259	21181	20923	21194	38062	22424	21991	38046	67888	90237	38537	38440
HH49S	19749	20412	19710	20723	20381	37414	19295	21197	11611	21621	21247	20442	20950	36545	21523	49378	37169	66990	18651	19647	22971	20267	36652	19858	36875	37042	36621	35623	62891	20908	21832	19108	37526	19133	20023	21744	21949	38256	19850	20435	20981	37640	21427	11192	37982	67503	90071	38544	37330
HH50S	21531	22978	22346	21933	22612	38612	23311	24785	23481	23730	24023	22455	24070	37867	23681	51842	39655	67323	23472	21926	24842	23482	38786	23648	39038	38652	38906	37755	64068	22447	24286	22944	39667	23122	23755	23493	23962	40533	23361	22475	23120	39518	22900	23143	39486	69240	91673	40844	38727
HH51S	21857	22261	20918	21244	21384	38628	21967	22100	22907	22159	22859	21634	23899	37361	23901	51551	38840	68632	21907	20959	23241	21664	38341	21114	37930	38467	38530	37522	63903	21975	22448	21678	39165	21815	22361	22665	22499	39696	21649	20054	20974	38739	22980	22884	40563	69700	92141	39749	38802
[truncated: 10 more columns]
