# Supplementary material for: High Genomic Diversity and Heterogenous Origins of Pathogenic and Antibiotic-Resistant Escherichia coli in Household Settings Represent a Challenge to Reducing Transmission in Low-Income Settings
Source: mSphere. 2020 Jan 15;5(1):e00704-19. doi: 10.1128/mSphere.00704-19 (PMC6968650; doi:10.1128/mSphere.00704-19)
Supplement: TABLE S4 [file mSphere.00704-19-st004.xlsx]

## Sheet: TableS4_MontealegreMC.etal.
Table S4
Sample ID	Virulence factor-related genes
	sat	aaiA	aaiB	aaiT	aaiW	aap/aspU	aatA	aatB	aatC	aatD	aatP	aec11	aec14	aec15	aec16	aec17	aec18	aec19	aec22	aec23	aec24	aec25	aec26	aec28	aec29	aec30	aec31	aec32	aec7	aec8	agn43	APECO1_3696	APECO1_3702	artj	aslA	astA	b2854	b2972	bfpV	bfpW	c3385	c3400	c3402	c3610	cadA	cah	cdiB	cdt-IIIB	cdtA
HH03C																													1					1		1	1	1							1
HH03CH							1									1	1	1	1	1	1	1	1	1	1	1	1	1						1		1	1	1							1
HH03H																1	1	1	1	1	1	1	1	1	1	1	1	1						1			1	1							1
HH03S														1		1	1	1	1	1	1	1	1	1	1	1	1	1			1			1			1	1							1	1		1	1
HH08C														1		1	1	1	1		1	1	1	1	1	1	1	1						1			1	1						1	1		1
HH08CH							1							1													1	1						1	1			1							1
HH08H																1	1	1	1	1	1	1	1	1	1	1	1	1						1		1	1	1							1
HH13C																1	1	1	1	1	1	1	1	1	1	1	1	1						1			1	1							1
HH13CH																1	1	1	1	1	1	1	1	1	1	1	1	1			1			1			1	1							1	1
HH13H			1												1	1	1	1	1	1	1	1	1	1	1	1	1	1						1				1				1			1	1
HH13S																																		1			1	1							1
HH14C															1	1	1	1	1	1	1			1	1	1	1	1						1				1				1			1
HH14CH							1									1	1	1	1	1	1	1	1	1	1	1	1	1						1			1	1							1	1
HH14H							1																											1	1										1
HH14S																							1											1		1	1	1							1		1
HH15C														1	1	1	1	1	1	1	1	1	1	1	1	1	1	1						1	1		1	1							1
HH15CH							1							1													1	1						1	1		1								1	1
HH15H	1											1	1		1	1	1	1	1	1	1	1	1	1	1	1	1	1	1	1		1		1	1			1			1	1	1	1	1
HH16C																1	1	1	1	1	1	1	1	1	1	1	1	1					1	1			1	1				1
HH16CH														1		1	1	1	1	1	1	1	1	1	1	1	1	1						1			1	1							1
HH16H																																	1	1			1	1				1			1
HH16S														1		1	1	1	1	1	1	1	1	1	1	1	1	1						1		1	1	1							1
HH17C							1												1	1							1	1						1	1	1
HH17CH							1																				1	1						1			1	1							1	1
HH17H																																		1
HH17S							1							1				1																1	1		1								1
HH18C							1							1																				1	1	1	1								1
HH18CH							1							1																				1	1	1									1	1
HH18H															1	1	1	1	1	1	1	1	1	1	1	1	1	1	1	1				1	1			1							1
HH18S															1	1	1	1	1	1	1	1	1	1	1	1	1	1						1		1		1				1			1
HH19C																																		1			1	1				1			1
HH19CH																1	1	1	1	1	1	1	1	1	1	1	1	1					1	1			1	1				1			1
HH19H		1	1	1		1	1	1	1	1	1																1	1			1			1	1	1	1							1	1
HH19S																1	1	1	1	1	1	1	1	1	1	1	1	1						1			1	1				1			1
HH20C																1			1		1						1	1						1		1	1								1
HH20CH							1																											1			1	1							1
HH20H																																		1			1	1				1			1
HH20S														1		1	1	1	1	1	1	1	1	1	1	1	1	1						1	1	1		1								1
HH24C																1											1	1			1			1			1								1
HH24CH																1	1	1	1	1	1	1	1	1	1	1	1	1			1			1			1	1							1
HH24H																1	1	1	1	1	1	1	1	1	1	1	1	1			1			1			1	1							1
HH25C							1																1	1			1	1						1	1			1							1
HH25CH							1									1	1	1	1	1	1	1	1	1	1	1	1	1						1			1	1							1
HH25H																1	1	1	1	1	1	1	1	1	1	1	1	1						1		1	1	1							1
HH25S							1														1													1	1	1		1							1	1
HH26C																																		1	1			1							1
HH26CH							1								1	1	1	1	1	1	1	1	1	1	1	1	1	1	1	1				1	1	1	1	1							1	1
HH26H							1									1	1	1	1	1	1	1	1	1	1	1	1	1						1	1		1	1	1	1					1
HH26S							1																											1	1	1		1							1
HH29CH							1							1													1	1						1	1		1								1	1
HH29H							1									1	1	1	1	1	1	1	1	1	1	1	1	1						1	1			1							1
HH29S																1	1	1	1	1	1	1	1	1	1	1	1	1						1			1	1							1
HH34S							1																					1						1			1	1							1
HH36S							1									1	1	1	1	1	1	1	1	1	1	1	1	1						1	1			1							1
HH41S																1	1	1	1	1	1	1	1	1	1	1	1	1						1	1		1	1							1
HH45S														1		1	1	1	1	1	1	1	1	1	1	1	1	1						1	1		1	1							1	1
HH46S					1											1	1	1	1	1	1	1	1	1	1	1	1	1						1			1	1							1	1
HH49S																1	1	1	1	1	1	1	1	1	1	1	1	1						1			1	1							1
HH50S																													1		1			1			1	1							1		1
HH51S					1		1							1	1	1	1	1	1	1	1	1	1	1	1	1	1	1						1		1	1	1							1	1
Total	1	1	2	1	2	1	23	1	1	1	1	1	1	14	8	36	34	35	36	34	36	33	35	35	34	34	43	44	5	3	7	1	3	60	23	17	43	49	1	1	1	10	1	3	56	14	3	1	1
[truncated: 482 more columns]
