# Supplementary material for: High Genomic Diversity and Heterogenous Origins of Pathogenic and Antibiotic-Resistant Escherichia coli in Household Settings Represent a Challenge to Reducing Transmission in Low-Income Settings
Source: mSphere. 2020 Jan 15;5(1):e00704-19. doi: 10.1128/mSphere.00704-19 (PMC6968650; doi:10.1128/mSphere.00704-19)
Supplement: TABLE S5 [file mSphere.00704-19-st005.xlsx]

## Sheet: TableS5_MontealegreMC.etal.
Table S5
A) Representatives
	Assembly_accession	BioProject	BioSample	Wgs_master	Taxid	Species_taxid	Organism_name	Infraspecific_name	Isolate	Assembly_level	Seq_rel_date	Asm_name	gbrs_paired_asm	ftp_path
1	GCF_000163195.1	PRJNA224116	SAMN02595358	ACXG00000000.1	550677	562	Escherichia coli B354	strain=B354		Scaffold	2010-03-24	ASM16319v1	GCA_000163195.1	ftp://ftp.ncbi.nlm.nih.gov/genomes/all/GCF/000/163/195/GCF_000163195.1_ASM16319v1
2	GCF_000194175.1	PRJNA224116	SAMN02436330	AEZI00000000.2	869669	562	Escherichia coli 1.2741	strain=1.2741		Contig	2012-05-02	ASM19417v2	GCA_000194175.2	ftp://ftp.ncbi.nlm.nih.gov/genomes/all/GCF/000/194/175/GCF_000194175.1_ASM19417v2
3	GCF_000241995.1	PRJNA224116	SAMN02596699	AEXG00000000.1	550685	562	Escherichia coli E101	strain=E101		Scaffold	2012-01-10	Esch_coli_E101_V1	GCA_000241995.1	ftp://ftp.ncbi.nlm.nih.gov/genomes/all/GCF/000/241/995/GCF_000241995.1_Esch_coli_E101_V1
4	GCF_000242055.1	PRJNA224116	SAMN02596702	AFQI00000000.1	656435	562	Escherichia coli TA124	strain=TA124		Scaffold	2012-01-10	Esch_coli_TA124_V1	GCA_000242055.1	ftp://ftp.ncbi.nlm.nih.gov/genomes/all/GCF/000/242/055/GCF_000242055.1_Esch_coli_TA124_V1
5	GCF_000304135.2	PRJNA224116	SAMN00794590	AMUN00000000.1	1005565	562	Escherichia coli 3006	strain=3006		Scaffold	2012-10-12	ASM30413v2	GCA_000304135.2	ftp://ftp.ncbi.nlm.nih.gov/genomes/all/GCF/000/304/135/GCF_000304135.2_ASM30413v2
6	GCF_000351625.1	PRJNA224116	SAMN00854625	ANUL00000000.1	1182673	562	Escherichia coli KTE66	strain=KTE66		Scaffold	2013-04-05	Esch_coli_KTE66_V1	GCA_000351625.1	ftp://ftp.ncbi.nlm.nih.gov/genomes/all/GCF/000/351/625/GCF_000351625.1_Esch_coli_KTE66_V1
7	GCF_000352685.1	PRJNA224116	SAMN00854677	ANWM00000000.1	1182725	562	Escherichia coli KTE146	strain=KTE146		Scaffold	2013-04-05	Esch_coli_KTE146_V1	GCA_000352685.1	ftp://ftp.ncbi.nlm.nih.gov/genomes/all/GCF/000/352/685/GCF_000352685.1_Esch_coli_KTE146_V1
8	GCF_000398885.1	PRJNA224116	SAMN00847669	ASQM00000000.1	1169351	562	Escherichia coli KTE33	strain=KTE33		Scaffold	2013-05-16	Esch_coli_KTE33_V1	GCA_000398885.1	ftp://ftp.ncbi.nlm.nih.gov/genomes/all/GCF/000/398/885/GCF_000398885.1_Esch_coli_KTE33_V1
9	GCF_000442085.2	PRJNA224116	SAMN02435803	ASZS00000000.1	1336206	562	Escherichia coli O127:H6 str. E2348/69 substr. UMD753	strain=E2348/69 substr. UMD753		Contig	2013-07-29	Escherichia coli O127:H6 str. E2348/69 substr. UMD753	GCA_000442085.2	ftp://ftp.ncbi.nlm.nih.gov/genomes/all/GCF/000/442/085/GCF_000442085.2_Escherichia_coli_O127_H6_str._E2348_69_substr._UMD753
10	GCF_000457125.1	PRJNA224116	SAMN01885729	AVVC00000000.1	1281017	562	Escherichia coli HVH 79 (4-2512823)	strain=HVH 79 (4-2512823)		Scaffold	2013-08-29	Esch_coli_HVH_79_4-2512823_V1	GCA_000457125.1	ftp://ftp.ncbi.nlm.nih.gov/genomes/all/GCF/000/457/125/GCF_000457125.1_Esch_coli_HVH_79_4-2512823_V1
11	GCF_000471165.1	PRJNA224116	SAMN02335246	AWPS00000000.1	1392853	562	Escherichia coli M7	strain=M7		Scaffold	2013-09-24	E_coliM7-1.0	GCA_000471165.1	ftp://ftp.ncbi.nlm.nih.gov/genomes/all/GCF/000/471/165/GCF_000471165.1_E_coliM7-1.0
12	GCF_000482065.1	PRJNA224116	SAMN02469991	ATKA00000000.1	1337385	562	Escherichia coli SCD2	strain=SCD2		Contig	2013-10-25	Escherichia coli SCD2	GCA_000482065.1	ftp://ftp.ncbi.nlm.nih.gov/genomes/all/GCF/000/482/065/GCF_000482065.1_Escherichia_coli_SCD2
13	GCF_000615085.1	PRJNA224116	SAMN02352965	JHFW00000000.1	1446587	562	Escherichia coli O145:NM str. 2010C-3507	strain=2010C-3507		Contig	2014-04-07	Ec2010C-3507	GCA_000615085.1	ftp://ftp.ncbi.nlm.nih.gov/genomes/all/GCF/000/615/085/GCF_000615085.1_Ec2010C-3507
14	GCF_000617165.2	PRJNA224116	SAMN02352894	JHNY00000000.1	1446737	562	Escherichia coli O28ac:NM str. 02-3404	strain=02-3404		Scaffold	2014-04-07	Ec02-3404	GCA_000617165.2	ftp://ftp.ncbi.nlm.nih.gov/genomes/all/GCF/000/617/165/GCF_000617165.2_Ec02-3404
15	GCF_000627455.1	PRJNA224116	SAMN02680219	JJLT00000000.1	1444162	562	Escherichia coli 1-182-04_S3_C2	strain=1-182-04_S3_C2		Contig	2014-04-11	ASM62745v1	GCA_000627455.1	ftp://ftp.ncbi.nlm.nih.gov/genomes/all/GCF/000/627/455/GCF_000627455.1_ASM62745v1
16	GCF_000687125.1	PRJNA224116	SAMN02680263	JMGQ00000000.1	1444037	562	Escherichia coli 2-011-08_S1_C1	strain=2-011-08_S1_C1		Contig	2014-05-08	ASM68712v1	GCA_000687125.1	ftp://ftp.ncbi.nlm.nih.gov/genomes/all/GCF/000/687/125/GCF_000687125.1_ASM68712v1
17	GCF_000703725.1	PRJNA224116	SAMN02680254	JNPK00000000.1	1444150	562	Escherichia coli 2-156-04_S3_C2	strain=2-156-04_S3_C2		Contig	2014-06-11	ASM70372v1	GCA_000703725.1	ftp://ftp.ncbi.nlm.nih.gov/genomes/all/GCF/000/703/725/GCF_000703725.1_ASM70372v1
18	GCF_000704025.1	PRJNA224116	SAMN02687538	JNQD00000000.1	1444231	562	Escherichia coli 2-156-04_S4_C2	strain=2-156-04_S4_C2		Contig	2014-06-11	ASM70402v1	GCA_000704025.1	ftp://ftp.ncbi.nlm.nih.gov/genomes/all/GCF/000/704/025/GCF_000704025.1_ASM70402v1
19	GCF_000713435.1	PRJNA224116	SAMN02680151	JORY00000000.1	1444158	562	Escherichia coli 7-233-03_S3_C2	strain=7-233-03_S3_C2		Contig	2014-06-27	ASM71343v1	GCA_000713435.1	ftp://ftp.ncbi.nlm.nih.gov/genomes/all/GCF/000/713/435/GCF_000713435.1_ASM71343v1
20	GCF_000736735.1	PRJNA224116	SAMN02911890	JPQG00000000.1	562	562	Escherichia coli	strain=48		Contig	2014-07-31	ASM73673v1	GCA_000736735.1	ftp://ftp.ncbi.nlm.nih.gov/genomes/all/GCF/000/736/735/GCF_000736735.1_ASM73673v1
21	GCF_000776915.1	PRJNA224116	SAMN02802147	JSHI00000000.1	562	562	Escherichia coli	strain=upec-55		Scaffold	2014-11-13	ASM77691v1	GCA_000776915.1	ftp://ftp.ncbi.nlm.nih.gov/genomes/all/GCF/000/776/915/GCF_000776915.1_ASM77691v1
22	GCF_000777095.1	PRJNA224116	SAMN02802132	JSHS00000000.1	562	562	Escherichia coli	strain=upec-41		Scaffold	2014-11-13	ASM77709v1	GCA_000777095.1	ftp://ftp.ncbi.nlm.nih.gov/genomes/all/GCF/000/777/095/GCF_000777095.1_ASM77709v1
23	GCF_000777265.1	PRJNA224116	SAMN02802124	JSIA00000000.1	562	562	Escherichia coli	strain=upec-34		Scaffold	2014-11-13	ASM77726v1	GCA_000777265.1	ftp://ftp.ncbi.nlm.nih.gov/genomes/all/GCF/000/777/265/GCF_000777265.1_ASM77726v1
24	GCF_000778285.1	PRJNA224116	SAMN02802064	JSJZ00000000.1	562	562	Escherichia coli	strain=upec-24		Scaffold	2014-11-13	ASM77828v1	GCA_000778285.1	ftp://ftp.ncbi.nlm.nih.gov/genomes/all/GCF/000/778/285/GCF_000778285.1_ASM77828v1
25	GCF_000779735.1	PRJNA224116	SAMN02802000	JSMA00000000.1	562	562	Escherichia coli	strain=upec-182		Scaffold	2014-11-13	ASM77973v1	GCA_000779735.1	ftp://ftp.ncbi.nlm.nih.gov/genomes/all/GCF/000/779/735/GCF_000779735.1_ASM77973v1
26	GCF_000782315.1	PRJNA224116	SAMN02801837	JSRU00000000.1	562	562	Escherichia coli	strain=blood-09-0023rep2		Scaffold	2014-11-13	ASM78231v1	GCA_000782315.1	ftp://ftp.ncbi.nlm.nih.gov/genomes/all/GCF/000/782/315/GCF_000782315.1_ASM78231v1
27	GCF_000798355.1	PRJNA224116	SAMN03177628	JUDH00000000.1	562	562	Escherichia coli	strain=CVM N33707PS		Contig	2014-12-07	Escherichia coli CVM N33707PS v. 1.0	GCA_000798355.1	ftp://ftp.ncbi.nlm.nih.gov/genomes/all/GCF/000/798/355/GCF_000798355.1_Escherichia_coli_CVM_N33707PS_v._1.0
28	GCF_000800495.1	PRJNA224116	SAMN03177684	JUBV00000000.1	562	562	Escherichia coli	strain=CVM N38823PS		Contig	2014-12-09	Escherichia coli CVM N38823PS v. 1.0	GCA_000800495.1	ftp://ftp.ncbi.nlm.nih.gov/genomes/all/GCF/000/800/495/GCF_000800495.1_Escherichia_coli_CVM_N38823PS_v._1.0
29	GCF_000812765.1	PRJNA224116	SAMN03256248	JWKK00000000.1	562	562	Escherichia coli	strain=EC2_2		Contig	2014-12-31	ASM81276v1	GCA_000812765.1	ftp://ftp.ncbi.nlm.nih.gov/genomes/all/GCF/000/812/765/GCF_000812765.1_ASM81276v1
30	GCF_000935475.1	PRJNA224116	SAMN03333433	JYHZ00000000.1	562	562	Escherichia coli	strain=F2626		Contig	2015-03-02	ASM93547v1	GCA_000935475.1	ftp://ftp.ncbi.nlm.nih.gov/genomes/all/GCF/000/935/475/GCF_000935475.1_ASM93547v1
31	GCF_000937135.2	PRJNA224116	SAMEA2593954		562	562	Escherichia coli			Scaffold	2014-09-02	FHI74	GCA_000937135.2	ftp://ftp.ncbi.nlm.nih.gov/genomes/all/GCF/000/937/135/GCF_000937135.2_FHI74
32	GCF_000937855.1	PRJNA224116	SAMEA2593908		562	562	Escherichia coli			Scaffold	2014-09-02	FHI23	GCA_000937855.1	ftp://ftp.ncbi.nlm.nih.gov/genomes/all/GCF/000/937/855/GCF_000937855.1_FHI23
33	GCF_000946855.1	PRJNA224116	SAMEA3218070	CDRI00000000.1	562	562	Escherichia coli	strain=2d11B		Contig	2015-02-25	2d11B_assembly	GCA_000946855.1	ftp://ftp.ncbi.nlm.nih.gov/genomes/all/GCF/000/946/855/GCF_000946855.1_2d11B_assembly
34	GCF_001012495.1	PRJNA224116	SAMN03455850	LDCZ00000000.1	562	562	Escherichia coli	strain=CFSAN026835		Contig	2015-05-22	CFSAN026835_01.0	GCA_001012495.1	ftp://ftp.ncbi.nlm.nih.gov/genomes/all/GCF/001/012/495/GCF_001012495.1_CFSAN026835_01.0
35	GCF_001266125.1	PRJNA224116	SAMN02640740	JHSU00000000.1	562	562	Escherichia coli	strain=103338		Contig	2015-08-11	103338	GCA_001266125.1	ftp://ftp.ncbi.nlm.nih.gov/genomes/all/GCF/001/266/125/GCF_001266125.1_103338
36	GCF_001268285.1	PRJNA224116	SAMEA3498437	CXXS00000000.1	562	562	Escherichia coli		swine fecal	Contig	2015-08-07	1.ECAJ28.1	GCA_001268285.1	ftp://ftp.ncbi.nlm.nih.gov/genomes/all/GCF/001/268/285/GCF_001268285.1_1.ECAJ28.1
37	GCF_001277695.1	PRJNA224116	SAMEA1466135	CYAV00000000.1	562	562	Escherichia coli	strain=503225_aEPEC		Contig	2015-08-23	7748_7#33	GCA_001277695.1	ftp://ftp.ncbi.nlm.nih.gov/genomes/all/GCF/001/277/695/GCF_001277695.1_7748_7_33
38	GCF_001286025.1	PRJNA224116	SAMEA1531049	CYCV00000000.1	562	562	Escherichia coli	strain=402924		Contig	2015-08-23	8205_3#11	GCA_001286025.1	ftp://ftp.ncbi.nlm.nih.gov/genomes/all/GCF/001/286/025/GCF_001286025.1_8205_3_11
39	GCF_001286085.1	PRJNA224116	SAMEA1466109	CYCK00000000.1	562	562	Escherichia coli	strain=102606_aEPEC		Scaffold	2015-08-23	7790_1#78	GCA_001286085.1	ftp://ftp.ncbi.nlm.nih.gov/genomes/all/GCF/001/286/085/GCF_001286085.1_7790_1_78
40	GCF_001309485.1	PRJNA224116	SAMN03393385	LDYI00000000.1	562	562	Escherichia coli	strain=AW1.3		Scaffold	2015-10-09	ASM130948v1	GCA_001309485.1	ftp://ftp.ncbi.nlm.nih.gov/genomes/all/GCF/001/309/485/GCF_001309485.1_ASM130948v1
41	GCF_001419945.1	PRJNA224116	SAMN04009860	LIVD00000000.1	562	562	Escherichia coli	strain=199		Contig	2015-10-29	ASM141994v1	GCA_001419945.1	ftp://ftp.ncbi.nlm.nih.gov/genomes/all/GCF/001/419/945/GCF_001419945.1_ASM141994v1
42	GCF_001447405.1	PRJNA224116	SAMN04285713	AOTC00000000.1	1281747	562	Escherichia coli str. Deng	strain=Deng		Contig	2015-11-24	ASM144740v1	GCA_001447405.1	ftp://ftp.ncbi.nlm.nih.gov/genomes/all/GCF/001/447/405/GCF_001447405.1_ASM144740v1
43	GCF_001484475.1	PRJNA224116	SAMN04202571	LLYL00000000.1	562	562	Escherichia coli	strain=AZ72		Contig	2016-01-04	ASM148447v1	GCA_001484475.1	ftp://ftp.ncbi.nlm.nih.gov/genomes/all/GCF/001/484/475/GCF_001484475.1_ASM148447v1
44	GCF_001519525.1	PRJNA224116	SAMN03922929	LQSO00000000.1	562	562	Escherichia coli	strain=GN02235		Contig	2016-01-20	ASM151952v1	GCA_001519525.1	ftp://ftp.ncbi.nlm.nih.gov/genomes/all/GCF/001/519/525/GCF_001519525.1_ASM151952v1
45	GCF_001606525.1	PRJNA224116	SAMN04002660	LOGT00000000.1	562	562	Escherichia coli	strain=STEC 1686		Scaffold	2016-04-04	ASM160652v1	GCA_001606525.1	ftp://ftp.ncbi.nlm.nih.gov/genomes/all/GCF/001/606/525/GCF_001606525.1_ASM160652v1
46	GCF_001615405.1	PRJNA224116	SAMN04376759	LVMX00000000.1	562	562	Escherichia coli	strain=swine21		Scaffold	2016-04-08	ASM161540v1	GCA_001615405.1	ftp://ftp.ncbi.nlm.nih.gov/genomes/all/GCF/001/615/405/GCF_001615405.1_ASM161540v1
47	GCF_001616415.1	PRJNA224116	SAMN04376808	LVOU00000000.1	562	562	Escherichia coli	strain=swine71		Contig	2016-04-08	ASM161641v1	GCA_001616415.1	ftp://ftp.ncbi.nlm.nih.gov/genomes/all/GCF/001/616/415/GCF_001616415.1_ASM161641v1
48	GCF_001650605.1	PRJNA224116	SAMN03400799	JZXA00000000.1	562	562	Escherichia coli	strain=EC1636		Contig	2016-05-24	ASM165060v1	GCA_001650605.1	ftp://ftp.ncbi.nlm.nih.gov/genomes/all/GCF/001/650/605/GCF_001650605.1_ASM165060v1
49	GCF_001749365.1	PRJNA224116	SAMN05729315	MIWY00000000.1	562	562	Escherichia coli	strain=VL119		Contig	2016-09-29	ASM174936v1	GCA_001749365.1	ftp://ftp.ncbi.nlm.nih.gov/genomes/all/GCF/001/749/365/GCF_001749365.1_ASM174936v1
50	GCF_001891535.1	PRJNA224116	SAMN05928875	MOFU00000000.1	562	562	Escherichia coli	strain=458		Scaffold	2016-12-08	ASM189153v1	GCA_001891535.1	ftp://ftp.ncbi.nlm.nih.gov/genomes/all/GCF/001/891/535/GCF_001891535.1_ASM189153v1
51	GCF_001893635.1	PRJNA224116	SAMN05928988	MOKD00000000.1	562	562	Escherichia coli	strain=679		Scaffold	2016-12-08	ASM189363v1	GCA_001893635.1	ftp://ftp.ncbi.nlm.nih.gov/genomes/all/GCF/001/893/635/GCF_001893635.1_ASM189363v1
52	GCF_001907435.1	PRJNA224116	SAMN04457259	LSFZ00000000.1	562	562	Escherichia coli	strain=ATM456		Contig	2016-12-16	ASM190743v1	GCA_001907435.1	ftp://ftp.ncbi.nlm.nih.gov/genomes/all/GCF/001/907/435/GCF_001907435.1_ASM190743v1
53	GCF_001907565.1	PRJNA224116	SAMN04457280	LSGM00000000.1	562	562	Escherichia coli	strain=ATM461		Contig	2016-12-16	ASM190756v1	GCA_001907565.1	ftp://ftp.ncbi.nlm.nih.gov/genomes/all/GCF/001/907/565/GCF_001907565.1_ASM190756v1
54	GCF_001910985.1	PRJNA224116	SAMN04420240	LRKH00000000.1	562	562	Escherichia coli	strain=300769		Contig	2016-12-21	ASM191098v1	GCA_001910985.1	ftp://ftp.ncbi.nlm.nih.gov/genomes/all/GCF/001/910/985/GCF_001910985.1_ASM191098v1
55	GCF_001912375.1	PRJNA224116	SAMN04420293	LRLC00000000.1	562	562	Escherichia coli	strain=503647		Contig	2016-12-21	ASM191237v1	GCA_001912375.1	ftp://ftp.ncbi.nlm.nih.gov/genomes/all/GCF/001/912/375/GCF_001912375.1_ASM191237v1
56	GCF_001912525.1	PRJNA224116	SAMN04421843	LRMD00000000.1	562	562	Escherichia coli	strain=601028		Contig	2016-12-21	ASM191252v1	GCA_001912525.1	ftp://ftp.ncbi.nlm.nih.gov/genomes/all/GCF/001/912/525/GCF_001912525.1_ASM191252v1
57	GCF_001950775.1	PRJNA224116	SAMD00065527	BDLM00000000.1	562	562	Escherichia coli	strain=16309		Contig	2016-12-16	ASM195077v1	GCA_001950775.1	ftp://ftp.ncbi.nlm.nih.gov/genomes/all/GCF/001/950/775/GCF_001950775.1_ASM195077v1
58	GCF_002028965.1	PRJNA224116	SAMN05545168	MDFT00000000.1	562	562	Escherichia coli	strain=SF-231		Contig	2017-03-15	ASM202896v1	GCA_002028965.1	ftp://ftp.ncbi.nlm.nih.gov/genomes/all/GCF/002/028/965/GCF_002028965.1_ASM202896v1
59	GCF_002100055.1	PRJNA224116	SAMN05789725	NAEL00000000.1	562	562	Escherichia coli	strain=KCJK1478		Contig	2017-04-18	ASM210005v1	GCA_002100055.1	ftp://ftp.ncbi.nlm.nih.gov/genomes/all/GCF/002/100/055/GCF_002100055.1_ASM210005v1
60	GCF_002110065.1	PRJNA224116	SAMN06392831	ADIN00000000.1	550686	562	Escherichia coli E267	strain=E267		Scaffold	2017-04-25	ASM211006v1	GCA_002110065.1	ftp://ftp.ncbi.nlm.nih.gov/genomes/all/GCF/002/110/065/GCF_002110065.1_ASM211006v1
61	GCF_002110145.1	PRJNA224116	SAMN06392842	ADIY00000000.1	550678	562	Escherichia coli B367	strain=B367		Scaffold	2017-04-25	ASM211014v1	GCA_002110145.1	ftp://ftp.ncbi.nlm.nih.gov/genomes/all/GCF/002/110/145/GCF_002110145.1_ASM211014v1
62	GCF_002110285.1	PRJNA224116	SAMN06392859	ADKB00000000.1	656433	562	Escherichia coli TA054	strain=TA054		Scaffold	2017-04-25	ASM211028v1	GCA_002110285.1	ftp://ftp.ncbi.nlm.nih.gov/genomes/all/GCF/002/110/285/GCF_002110285.1_ASM211028v1
63	GCF_002133515.1	PRJNA224116	SAMN04420143	NEMT00000000.1	562	562	Escherichia coli	strain=OLC992		Contig	2017-05-12	ASM213351v1	GCA_002133515.1	ftp://ftp.ncbi.nlm.nih.gov/genomes/all/GCF/002/133/515/GCF_002133515.1_ASM213351v1
64	GCF_002134645.1	PRJNA224116	SAMN04420188	NEOM00000000.1	562	562	Escherichia coli	strain=OLC1063		Contig	2017-05-12	ASM213464v1	GCA_002134645.1	ftp://ftp.ncbi.nlm.nih.gov/genomes/all/GCF/002/134/645/GCF_002134645.1_ASM213464v1
65	GCF_002155195.1	PRJNA224116	SAMN06275983	MUAB00000000.1	562	562	Escherichia coli	strain=SJRP/Ec42664		Contig	2017-05-22	ASM215519v1	GCA_002155195.1	ftp://ftp.ncbi.nlm.nih.gov/genomes/all/GCF/002/155/195/GCF_002155195.1_ASM215519v1
66	GCF_002190595.1	PRJNA224116	SAMN05004300	LYAM00000000.1	562	562	Escherichia coli	strain=ECOR24		Contig	2017-06-12	ASM219059v1	GCA_002190595.1	ftp://ftp.ncbi.nlm.nih.gov/genomes/all/GCF/002/190/595/GCF_002190595.1_ASM219059v1
67	GCF_002193495.1	PRJNA224116	SAMN07137382	NHQJ00000000.1	562	562	Escherichia coli	strain=5883		Contig	2017-06-14	ASM219349v1	GCA_002193495.1	ftp://ftp.ncbi.nlm.nih.gov/genomes/all/GCF/002/193/495/GCF_002193495.1_ASM219349v1
68	GCF_002196035.1	PRJNA224116	SAMN02390175	AZCG00000000.1	1416676	562	Escherichia coli N40607	strain=N40607		Scaffold	2017-01-24	ASM219603v1	GCA_002196035.1	ftp://ftp.ncbi.nlm.nih.gov/genomes/all/GCF/002/196/035/GCF_002196035.1_ASM219603v1
69	GCF_002207125.1	PRJNA224116	SAMEA1317759	BDPN00000000.1	562	562	Escherichia coli	strain=E1642		Scaffold	2017-06-12	ASM220712v1	GCA_002207125.1	ftp://ftp.ncbi.nlm.nih.gov/genomes/all/GCF/002/207/125/GCF_002207125.1_ASM220712v1
70	GCF_002226255.1	PRJNA224116	SAMN05452880	NLHQ00000000.1	562	562	Escherichia coli	strain=MOD1-EC5695		Contig	2017-07-25	ASM222625v1	GCA_002226255.1	ftp://ftp.ncbi.nlm.nih.gov/genomes/all/GCF/002/226/255/GCF_002226255.1_ASM222625v1
71	GCF_002226655.1	PRJNA224116	SAMN05452878	NLHO00000000.1	562	562	Escherichia coli	strain=MOD1-EC5697		Contig	2017-07-25	ASM222665v1	GCA_002226655.1	ftp://ftp.ncbi.nlm.nih.gov/genomes/all/GCF/002/226/655/GCF_002226655.1_ASM222665v1
72	GCF_002227195.1	PRJNA224116	SAMN05452861	NLIX00000000.1	562	562	Escherichia coli	strain=MOD1-EC5662		Contig	2017-07-25	ASM222719v1	GCA_002227195.1	ftp://ftp.ncbi.nlm.nih.gov/genomes/all/GCF/002/227/195/GCF_002227195.1_ASM222719v1
73	GCF_002227735.1	PRJNA224116	SAMN04993196	NLKD00000000.1	562	562	Escherichia coli	strain=MOD1-EC5628		Contig	2017-07-25	ASM222773v1	GCA_002227735.1	ftp://ftp.ncbi.nlm.nih.gov/genomes/all/GCF/002/227/735/GCF_002227735.1_ASM222773v1
74	GCF_002228375.1	PRJNA224116	SAMN05440367	NLLB00000000.1	562	562	Escherichia coli	strain=MOD1-EC5572		Contig	2017-07-25	ASM222837v1	GCA_002228375.1	ftp://ftp.ncbi.nlm.nih.gov/genomes/all/GCF/002/228/375/GCF_002228375.1_ASM222837v1
75	GCF_002228955.1	PRJNA224116	SAMN05464525	NLLX00000000.1	562	562	Escherichia coli	strain=MOD1-EC5548		Contig	2017-07-25	ASM222895v1	GCA_002228955.1	ftp://ftp.ncbi.nlm.nih.gov/genomes/all/GCF/002/228/955/GCF_002228955.1_ASM222895v1
76	GCF_002229085.1	PRJNA224116	SAMN05440394	NLMP00000000.1	562	562	Escherichia coli	strain=MOD1-EC5528		Contig	2017-07-25	ASM222908v1	GCA_002229085.1	ftp://ftp.ncbi.nlm.nih.gov/genomes/all/GCF/002/229/085/GCF_002229085.1_ASM222908v1
77	GCF_002230265.1	PRJNA224116	SAMN05440338	NLOH00000000.1	562	562	Escherichia coli	strain=MOD1-EC5481		Contig	2017-07-25	ASM223026v1	GCA_002230265.1	ftp://ftp.ncbi.nlm.nih.gov/genomes/all/GCF/002/230/265/GCF_002230265.1_ASM223026v1
78	GCF_002230595.1	PRJNA224116	SAMN05440283	NLOW00000000.1	562	562	Escherichia coli	strain=MOD1-EC5464		Contig	2017-07-25	ASM223059v1	GCA_002230595.1	ftp://ftp.ncbi.nlm.nih.gov/genomes/all/GCF/002/230/595/GCF_002230595.1_ASM223059v1
79	GCF_002231365.1	PRJNA224116	SAMN04448469	NLSA00000000.1	562	562	Escherichia coli	strain=MOD1-EC5114		Contig	2017-07-25	ASM223136v1	GCA_002231365.1	ftp://ftp.ncbi.nlm.nih.gov/genomes/all/GCF/002/231/365/GCF_002231365.1_ASM223136v1
80	GCF_002232115.1	PRJNA224116	SAMN04279356	NLUK00000000.1	562	562	Escherichia coli	strain=MOD1-EC5028		Contig	2017-07-25	ASM223211v1	GCA_002232115.1	ftp://ftp.ncbi.nlm.nih.gov/genomes/all/GCF/002/232/115/GCF_002232115.1_ASM223211v1
81	GCF_002232695.1	PRJNA224116	SAMN04279379	NLTZ00000000.1	562	562	Escherichia coli	strain=MOD1-EC5051		Contig	2017-07-25	ASM223269v1	GCA_002232695.1	ftp://ftp.ncbi.nlm.nih.gov/genomes/all/GCF/002/232/695/GCF_002232695.1_ASM223269v1
82	GCF_002263695.1	PRJNA224116	SAMN07359418	NNAA00000000.1	562	562	Escherichia coli	strain=WW9		Contig	2017-08-22	ASM226369v1	GCA_002263695.1	ftp://ftp.ncbi.nlm.nih.gov/genomes/all/GCF/002/263/695/GCF_002263695.1_ASM226369v1
83	GCF_002263825.1	PRJNA224116	SAMN07359407	NNAL00000000.1	562	562	Escherichia coli	strain=WW38		Contig	2017-08-22	ASM226382v1	GCA_002263825.1	ftp://ftp.ncbi.nlm.nih.gov/genomes/all/GCF/002/263/825/GCF_002263825.1_ASM226382v1
84	GCF_002264045.1	PRJNA224116	SAMN07359404	NNAO00000000.1	562	562	Escherichia coli	strain=WW223		Contig	2017-08-22	ASM226404v1	GCA_002264045.1	ftp://ftp.ncbi.nlm.nih.gov/genomes/all/GCF/002/264/045/GCF_002264045.1_ASM226404v1
85	GCF_002319115.1	PRJNA224116	SAMN07488871	NWAA00000000.1	562	562	Escherichia coli	strain=T186		Contig	2017-09-20	ASM231911v1	GCA_002319115.1	ftp://ftp.ncbi.nlm.nih.gov/genomes/all/GCF/002/319/115/GCF_002319115.1_ASM231911v1
86	GCF_002319485.1	PRJNA224116	SAMN07488862	NWAH00000000.1	562	562	Escherichia coli	strain=F500		Contig	2017-09-20	ASM231948v1	GCA_002319485.1	ftp://ftp.ncbi.nlm.nih.gov/genomes/all/GCF/002/319/485/GCF_002319485.1_ASM231948v1
87	GCF_002319525.1	PRJNA224116	SAMN07488854	NWAP00000000.1	562	562	Escherichia coli	strain=F322		Contig	2017-09-20	ASM231952v1	GCA_002319525.1	ftp://ftp.ncbi.nlm.nih.gov/genomes/all/GCF/002/319/525/GCF_002319525.1_ASM231952v1
88	GCF_002324535.1	PRJNA224116	SAMN05232930	NTDZ00000000.1	562	562	Escherichia coli	strain=KCJK3945		Contig	2017-09-21	ASM232453v1	GCA_002324535.1	ftp://ftp.ncbi.nlm.nih.gov/genomes/all/GCF/002/324/535/GCF_002324535.1_ASM232453v1
89	GCF_002460945.1	PRJNA224116	SAMN05591696	NJVI00000000.1	562	562	Escherichia coli	strain=MOD1-EC1568		Contig	2017-10-05	ASM246094v1	GCA_002460945.1	ftp://ftp.ncbi.nlm.nih.gov/genomes/all/GCF/002/460/945/GCF_002460945.1_ASM246094v1
90	GCF_002461025.1	PRJNA224116	SAMN05591705	NJVM00000000.1	562	562	Escherichia coli	strain=MOD1-EC1559		Contig	2017-10-05	ASM246102v1	GCA_002461025.1	ftp://ftp.ncbi.nlm.nih.gov/genomes/all/GCF/002/461/025/GCF_002461025.1_ASM246102v1
91	GCF_002461815.1	PRJNA224116	SAMN05591701	NKPC00000000.1	562	562	Escherichia coli	strain=MOD1-EC1563		Contig	2017-10-05	ASM246181v1	GCA_002461815.1	ftp://ftp.ncbi.nlm.nih.gov/genomes/all/GCF/002/461/815/GCF_002461815.1_ASM246181v1
92	GCF_002463085.1	PRJNA224116	SAMN04893481	NTNR00000000.1	562	562	Escherichia coli	strain=MOD1-EC6254		Contig	2017-10-05	ASM246308v1	GCA_002463085.1	ftp://ftp.ncbi.nlm.nih.gov/genomes/all/GCF/002/463/085/GCF_002463085.1_ASM246308v1
93	GCF_002467655.1	PRJNA224116	SAMN04992422	NMMD00000000.1	562	562	Escherichia coli	strain=MOD1-EC6592		Contig	2017-10-06	ASM246765v1	GCA_002467655.1	ftp://ftp.ncbi.nlm.nih.gov/genomes/all/GCF/002/467/655/GCF_002467655.1_ASM246765v1
94	GCF_002467725.1	PRJNA224116	SAMN04992411	NMML00000000.1	562	562	Escherichia coli	strain=MOD1-EC6581		Contig	2017-10-06	ASM246772v1	GCA_002467725.1	ftp://ftp.ncbi.nlm.nih.gov/genomes/all/GCF/002/467/725/GCF_002467725.1_ASM246772v1
95	GCF_002468915.1	PRJNA224116	SAMN04992420	NMMF00000000.1	562	562	Escherichia coli	strain=MOD1-EC6590		Contig	2017-10-06	ASM246891v1	GCA_002468915.1	ftp://ftp.ncbi.nlm.nih.gov/genomes/all/GCF/002/468/915/GCF_002468915.1_ASM246891v1
96	GCF_002473475.1	PRJNA224116	SAMN05464493	NKVI00000000.1	562	562	Escherichia coli	strain=MOD1-EC5812		Contig	2017-10-06	ASM247347v1	GCA_002473475.1	ftp://ftp.ncbi.nlm.nih.gov/genomes/all/GCF/002/473/475/GCF_002473475.1_ASM247347v1
97	GCF_002474445.1	PRJNA224116	SAMN04279412	NOHI00000000.1	562	562	Escherichia coli	strain=MOD1-EC5075		Contig	2017-10-06	ASM247444v1	GCA_002474445.1	ftp://ftp.ncbi.nlm.nih.gov/genomes/all/GCF/002/474/445/GCF_002474445.1_ASM247444v1
98	GCF_002474715.1	PRJNA224116	SAMN06555277	NOER00000000.1	562	562	Escherichia coli	strain=MOD1-EC5297		Contig	2017-10-06	ASM247471v1	GCA_002474715.1	ftp://ftp.ncbi.nlm.nih.gov/genomes/all/GCF/002/474/715/GCF_002474715.1_ASM247471v1
99	GCF_002475255.1	PRJNA224116	SAMN04279405	NOHK00000000.1	562	562	Escherichia coli	strain=MOD1-EC5068		Contig	2017-10-06	ASM247525v1	GCA_002475255.1	ftp://ftp.ncbi.nlm.nih.gov/genomes/all/GCF/002/475/255/GCF_002475255.1_ASM247525v1
100	GCF_002476255.1	PRJNA224116	SAMN04914019	NWPY00000000.1	562	562	Escherichia coli	strain=MOD1-EC2873		Contig	2017-10-06	ASM247625v1	GCA_002476255.1	ftp://ftp.ncbi.nlm.nih.gov/genomes/all/GCF/002/476/255/GCF_002476255.1_ASM247625v1
101	GCF_002484775.1	PRJNA224116	SAMN04992489	NNTR00000000.1	562	562	Escherichia coli	strain=MOD1-EC6659		Contig	2017-10-06	ASM248477v1	GCA_002484775.1	ftp://ftp.ncbi.nlm.nih.gov/genomes/all/GCF/002/484/775/GCF_002484775.1_ASM248477v1
102	GCF_002484785.1	PRJNA224116	SAMN04992488	NNTS00000000.1	562	562	Escherichia coli	strain=MOD1-EC6658		Contig	2017-10-06	ASM248478v1	GCA_002484785.1	ftp://ftp.ncbi.nlm.nih.gov/genomes/all/GCF/002/484/785/GCF_002484785.1_ASM248478v1
103	GCF_002485275.1	PRJNA224116	SAMN04992457	NNUQ00000000.1	562	562	Escherichia coli	strain=MOD1-EC6627		Contig	2017-10-06	ASM248527v1	GCA_002485275.1	ftp://ftp.ncbi.nlm.nih.gov/genomes/all/GCF/002/485/275/GCF_002485275.1_ASM248527v1
104	GCF_002485545.1	PRJNA224116	SAMN04992400	NNVE00000000.1	562	562	Escherichia coli	strain=MOD1-EC6575		Contig	2017-10-06	ASM248554v1	GCA_002485545.1	ftp://ftp.ncbi.nlm.nih.gov/genomes/all/GCF/002/485/545/GCF_002485545.1_ASM248554v1
105	GCF_002510485.1	PRJNA224116	SAMN04993144	NLVT00000000.1	562	562	Escherichia coli	strain=MOD1-EC6522		Contig	2017-10-11	ASM251048v1	GCA_002510485.1	ftp://ftp.ncbi.nlm.nih.gov/genomes/all/GCF/002/510/485/GCF_002510485.1_ASM251048v1
106	GCF_002511955.1	PRJNA224116	SAMN04993121	NMHT00000000.1	562	562	Escherichia coli	strain=MOD1-EC6501		Contig	2017-10-11	ASM251195v1	GCA_002511955.1	ftp://ftp.ncbi.nlm.nih.gov/genomes/all/GCF/002/511/955/GCF_002511955.1_ASM251195v1
107	GCF_002516285.1	PRJNA224116	SAMN05452845	NJSK00000000.1	562	562	Escherichia coli	strain=MOD1-EC2703		Contig	2017-10-05	ASM251628v1	GCA_002516285.1	ftp://ftp.ncbi.nlm.nih.gov/genomes/all/GCF/002/516/285/GCF_002516285.1_ASM251628v1
108	GCF_002516745.1	PRJNA224116	SAMN04279479	NOGN00000000.1	562	562	Escherichia coli	strain=MOD1-EC5141		Contig	2017-10-06	ASM251674v1	GCA_002516745.1	ftp://ftp.ncbi.nlm.nih.gov/genomes/all/GCF/002/516/745/GCF_002516745.1_ASM251674v1
109	GCF_002517445.1	PRJNA224116	SAMN04993199	NODT00000000.1	562	562	Escherichia coli	strain=MOD1-EC5640		Contig	2017-10-06	ASM251744v1	GCA_002517445.1	ftp://ftp.ncbi.nlm.nih.gov/genomes/all/GCF/002/517/445/GCF_002517445.1_ASM251744v1
110	GCF_002517585.1	PRJNA224116	SAMN06555264	NOEB00000000.1	562	562	Escherichia coli	strain=MOD1-EC5373		Contig	2017-10-06	ASM251758v1	GCA_002517585.1	ftp://ftp.ncbi.nlm.nih.gov/genomes/all/GCF/002/517/585/GCF_002517585.1_ASM251758v1
111	GCF_002519005.1	PRJNA224116	SAMN04992329	NONJ00000000.1	562	562	Escherichia coli	strain=MOD1-EC6963		Contig	2017-10-11	ASM251900v1	GCA_002519005.1	ftp://ftp.ncbi.nlm.nih.gov/genomes/all/GCF/002/519/005/GCF_002519005.1_ASM251900v1
112	GCF_002519725.1	PRJNA224116	SAMN04992290	NOOR00000000.1	562	562	Escherichia coli	strain=MOD1-EC6924		Contig	2017-10-11	ASM251972v1	GCA_002519725.1	ftp://ftp.ncbi.nlm.nih.gov/genomes/all/GCF/002/519/725/GCF_002519725.1_ASM251972v1
113	GCF_002522335.1	PRJNA224116	SAMN04992569	NOTJ00000000.1	562	562	Escherichia coli	strain=MOD1-EC6738		Contig	2017-10-11	ASM252233v1	GCA_002522335.1	ftp://ftp.ncbi.nlm.nih.gov/genomes/all/GCF/002/522/335/GCF_002522335.1_ASM252233v1
114	GCF_002536225.1	PRJNA224116	SAMN05439520	NMCU00000000.1	562	562	Escherichia coli	strain=MOD1-EC6118		Contig	2017-10-13	ASM253622v1	GCA_002536225.1	ftp://ftp.ncbi.nlm.nih.gov/genomes/all/GCF/002/536/225/GCF_002536225.1_ASM253622v1
115	GCF_002538315.1	PRJNA224116	SAMN05439422	NMFG00000000.1	562	562	Escherichia coli	strain=MOD1-EC6007		Contig	2017-10-13	ASM253831v1	GCA_002538315.1	ftp://ftp.ncbi.nlm.nih.gov/genomes/all/GCF/002/538/315/GCF_002538315.1_ASM253831v1
116	GCF_002544665.1	PRJNA224116	SAMN05439352	NMHH00000000.1	562	562	Escherichia coli	strain=MOD1-EC5940		Contig	2017-10-13	ASM254466v1	GCA_002544665.1	ftp://ftp.ncbi.nlm.nih.gov/genomes/all/GCF/002/544/665/GCF_002544665.1_ASM254466v1
117	GCF_002545375.1	PRJNA224116	SAMN06555248	NNZM00000000.1	562	562	Escherichia coli	strain=MOD1-EC5888		Contig	2017-10-13	ASM254537v1	GCA_002545375.1	ftp://ftp.ncbi.nlm.nih.gov/genomes/all/GCF/002/545/375/GCF_002545375.1_ASM254537v1
118	GCF_002545595.1	PRJNA224116	SAMN05439372	NNZW00000000.1	562	562	Escherichia coli	strain=MOD1-EC5876		Contig	2017-10-13	ASM254559v1	GCA_002545595.1	ftp://ftp.ncbi.nlm.nih.gov/genomes/all/GCF/002/545/595/GCF_002545595.1_ASM254559v1
119	GCF_002546975.1	PRJNA224116	SAMN04902862	NNYK00000000.1	562	562	Escherichia coli	strain=MOD1-EC6176		Contig	2017-10-13	ASM254697v1	GCA_002546975.1	ftp://ftp.ncbi.nlm.nih.gov/genomes/all/GCF/002/546/975/GCF_002546975.1_ASM254697v1
120	GCF_002795365.1	PRJNA224116	SAMN08040256	PHFI00000000.1	562	562	Escherichia coli	strain=HS3-104		Contig	2017-11-26	ASM279536v1	GCA_002795365.1	ftp://ftp.ncbi.nlm.nih.gov/genomes/all/GCF/002/795/365/GCF_002795365.1_ASM279536v1
121	GCF_002810695.1	PRJNA224116	SAMN08104569	PIOQ00000000.1	562	562	Escherichia coli	strain=KCJK6238		Contig	2017-12-05	ASM281069v1	GCA_002810695.1	ftp://ftp.ncbi.nlm.nih.gov/genomes/all/GCF/002/810/695/GCF_002810695.1_ASM281069v1
122	GCF_002899975.1	PRJNA224116	SAMN08331217	POSW00000000.2	562	562	Escherichia coli	strain=SP-65 Combo		Scaffold	2018-03-06	ASM289997v2	GCA_002899975.2	ftp://ftp.ncbi.nlm.nih.gov/genomes/all/GCF/002/899/975/GCF_002899975.1_ASM289997v2
123	GCF_002901325.1	PRJNA224116	SAMN08380936	PPHQ00000000.1	562	562	Escherichia coli	strain=B8S18Com		Contig	2018-01-27	ASM290132v1	GCA_002901325.1	ftp://ftp.ncbi.nlm.nih.gov/genomes/all/GCF/002/901/325/GCF_002901325.1_ASM290132v1
124	GCF_002903105.1	PRJNA224116	SAMN06040386		562	562	Escherichia coli	strain=ECONIH5		Complete Genome	2018-01-29	ASM290310v1	GCA_002903105.1	ftp://ftp.ncbi.nlm.nih.gov/genomes/all/GCF/002/903/105/GCF_002903105.1_ASM290310v1
125	GCF_002917315.1	PRJNA224116	SAMN07594124	NSKM00000000.1	562	562	Escherichia coli	strain=202		Contig	2018-02-05	ASM291731v1	GCA_002917315.1	ftp://ftp.ncbi.nlm.nih.gov/genomes/all/GCF/002/917/315/GCF_002917315.1_ASM291731v1
126	GCF_002941455.1	PRJNA224116	SAMN08534284	PTNB00000000.1	562	562	Escherichia coli	strain=YH17159		Scaffold	2018-02-25	ASM294145v1	GCA_002941455.1	ftp://ftp.ncbi.nlm.nih.gov/genomes/all/GCF/002/941/455/GCF_002941455.1_ASM294145v1
127	GCF_002941745.1	PRJNA224116	SAMN08534263	PTNS00000000.1	562	562	Escherichia coli	strain=YH17136		Scaffold	2018-02-25	ASM294174v1	GCA_002941745.1	ftp://ftp.ncbi.nlm.nih.gov/genomes/all/GCF/002/941/745/GCF_002941745.1_ASM294174v1
128	GCF_002948655.1	PRJNA224116	SAMN04014918		562	562	Escherichia coli	strain=AR_0077		Complete Genome	2018-02-19	ASM294865v1	GCA_002948655.1	ftp://ftp.ncbi.nlm.nih.gov/genomes/all/GCF/002/948/655/GCF_002948655.1_ASM294865v1
129	GCF_002971475.1	PRJNA224116	SAMN03382590	JZNC00000000.1	562	562	Escherichia coli	strain=HT2012DB09		Scaffold	2018-03-06	ASM297147v1	GCA_002971475.1	ftp://ftp.ncbi.nlm.nih.gov/genomes/all/GCF/002/971/475/GCF_002971475.1_ASM297147v1
130	GCF_002971855.1	PRJNA224116	SAMN03384223	JZNU00000000.1	562	562	Escherichia coli	strain=HT2012089		Scaffold	2018-03-06	ASM297185v1	GCA_002971855.1	ftp://ftp.ncbi.nlm.nih.gov/genomes/all/GCF/002/971/855/GCF_002971855.1_ASM297185v1
131	GCF_002971965.1	PRJNA224116	SAMN03384309	JZOL00000000.1	562	562	Escherichia coli	strain=HT2012039		Scaffold	2018-03-06	ASM297196v1	GCA_002971965.1	ftp://ftp.ncbi.nlm.nih.gov/genomes/all/GCF/002/971/965/GCF_002971965.1_ASM297196v1
132	GCF_002972305.1	PRJNA224116	SAMN03384226	JZNX00000000.1	562	562	Escherichia coli	strain=HT2012100		Scaffold	2018-03-06	ASM297230v1	GCA_002972305.1	ftp://ftp.ncbi.nlm.nih.gov/genomes/all/GCF/002/972/305/GCF_002972305.1_ASM297230v1
133	GCF_002972395.1	PRJNA224116	SAMN03384233	JZOD00000000.1	562	562	Escherichia coli	strain=HT2012004		Scaffold	2018-03-06	ASM297239v1	GCA_002972395.1	ftp://ftp.ncbi.nlm.nih.gov/genomes/all/GCF/002/972/395/GCF_002972395.1_ASM297239v1
134	GCF_002972435.1	PRJNA224116	SAMN03384234	JZOE00000000.1	562	562	Escherichia coli	strain=HT2012006		Contig	2018-03-06	ASM297243v1	GCA_002972435.1	ftp://ftp.ncbi.nlm.nih.gov/genomes/all/GCF/002/972/435/GCF_002972435.1_ASM297243v1
135	GCF_002972915.1	PRJNA224116	SAMN03389109	JZPI00000000.1	562	562	Escherichia coli	strain=HT2012191		Scaffold	2018-03-06	ASM297291v1	GCA_002972915.1	ftp://ftp.ncbi.nlm.nih.gov/genomes/all/GCF/002/972/915/GCF_002972915.1_ASM297291v1
136	GCF_002973235.1	PRJNA224116	SAMN03389085	JZPY00000000.1	562	562	Escherichia coli	strain=HT2012147		Scaffold	2018-03-06	ASM297323v1	GCA_002973235.1	ftp://ftp.ncbi.nlm.nih.gov/genomes/all/GCF/002/973/235/GCF_002973235.1_ASM297323v1
137	GCF_003017805.1	PRJNA224116	SAMN08579560		562	562	Escherichia coli	strain=2013C-4830		Complete Genome	2018-03-26	ASM301780v1	GCA_003017805.1	ftp://ftp.ncbi.nlm.nih.gov/genomes/all/GCF/003/017/805/GCF_003017805.1_ASM301780v1
138	GCF_003018295.1	PRJNA224116	SAMN03569084		562	562	Escherichia coli	strain=89-3506	89-3506	Chromosome	2018-03-26	ASM301829v1	GCA_003018295.1	ftp://ftp.ncbi.nlm.nih.gov/genomes/all/GCF/003/018/295/GCF_003018295.1_ASM301829v1
139	GCF_003027735.1	PRJNA224116	SAMN08668642	PYQV00000000.1	562	562	Escherichia coli	strain=15692-2		Contig	2018-03-31	ASM302773v1	GCA_003027735.1	ftp://ftp.ncbi.nlm.nih.gov/genomes/all/GCF/003/027/735/GCF_003027735.1_ASM302773v1
140	GCF_003145355.1	PRJNA224116	SAMN06641860	NBDB00000000.1	562	562	Escherichia coli	strain=Sum2013_WWKa_OUT_3		Scaffold	2018-05-21	ASM314535v1	GCA_003145355.1	ftp://ftp.ncbi.nlm.nih.gov/genomes/all/GCF/003/145/355/GCF_003145355.1_ASM314535v1
141	GCF_003146375.1	PRJNA224116	SAMN06641804	NBKI00000000.1	562	562	Escherichia coli	strain=Spr2012_WWKa_OUT_13		Scaffold	2018-05-21	ASM314637v1	GCA_003146375.1	ftp://ftp.ncbi.nlm.nih.gov/genomes/all/GCF/003/146/375/GCF_003146375.1_ASM314637v1
142	GCF_003204155.1	PRJNA224116	SAMN04014926		562	562	Escherichia coli	strain=AR_0085		Complete Genome	2018-06-10	ASM320415v1	GCA_003204155.1	ftp://ftp.ncbi.nlm.nih.gov/genomes/all/GCF/003/204/155/GCF_003204155.1_ASM320415v1
143	GCF_003287845.1	PRJNA224116	SAMN09476203	QMKN00000000.1	562	562	Escherichia coli	strain=HPCN26		Contig	2018-07-03	ASM328784v1	GCA_003287845.1	ftp://ftp.ncbi.nlm.nih.gov/genomes/all/GCF/003/287/845/GCF_003287845.1_ASM328784v1
144	GCF_003291285.1	PRJNA224116	SAMN08148356	PJHV00000000.1	562	562	Escherichia coli	strain=GZ11		Scaffold	2018-07-09	ASM329128v1	GCA_003291285.1	ftp://ftp.ncbi.nlm.nih.gov/genomes/all/GCF/003/291/285/GCF_003291285.1_ASM329128v1
145	GCF_003291775.1	PRJNA224116	SAMN08148385	PJGS00000000.1	562	562	Escherichia coli	strain=1356		Scaffold	2018-07-09	ASM329177v1	GCA_003291775.1	ftp://ftp.ncbi.nlm.nih.gov/genomes/all/GCF/003/291/775/GCF_003291775.1_ASM329177v1
146	GCF_003291905.1	PRJNA224116	SAMN08148372	PJHF00000000.1	562	562	Escherichia coli	strain=HLJ48		Scaffold	2018-07-09	ASM329190v1	GCA_003291905.1	ftp://ftp.ncbi.nlm.nih.gov/genomes/all/GCF/003/291/905/GCF_003291905.1_ASM329190v1
147	GCF_003291995.1	PRJNA224116	SAMN08148360	PJHR00000000.1	562	562	Escherichia coli	strain=GZ9		Scaffold	2018-07-09	ASM329199v1	GCA_003291995.1	ftp://ftp.ncbi.nlm.nih.gov/genomes/all/GCF/003/291/995/GCF_003291995.1_ASM329199v1
148	GCF_003292225.1	PRJNA224116	SAMN07556688	NRTG00000000.1	562	562	Escherichia coli	strain=A334		Scaffold	2018-07-09	ASM329222v1	GCA_003292225.1	ftp://ftp.ncbi.nlm.nih.gov/genomes/all/GCF/003/292/225/GCF_003292225.1_ASM329222v1
149	GCF_003292935.1	PRJNA224116	SAMN07556647	NRUV00000000.1	562	562	Escherichia coli	strain=3180		Scaffold	2018-07-09	ASM329293v1	GCA_003292935.1	ftp://ftp.ncbi.nlm.nih.gov/genomes/all/GCF/003/292/935/GCF_003292935.1_ASM329293v1
150	GCF_003298685.1	PRJNA224116	SAMN09534124	QNRB00000000.1	562	562	Escherichia coli	strain=FP3		Contig	2018-07-09	ASM329868v1	GCA_003298685.1	ftp://ftp.ncbi.nlm.nih.gov/genomes/all/GCF/003/298/685/GCF_003298685.1_ASM329868v1
151	GCF_003301175.1	PRJNA224116	SAMD00126455	BGTN00000000.1	562	562	Escherichia coli	strain=TUM18630		Contig	2018-06-29	ASM330117v1	GCA_003301175.1	ftp://ftp.ncbi.nlm.nih.gov/genomes/all/GCF/003/301/175/GCF_003301175.1_ASM330117v1
152	GCF_003304195.1	PRJNA224116	SAMN07556599	NRWR00000000.1	562	562	Escherichia coli	strain=A433		Scaffold	2018-07-09	ASM330419v1	GCA_003304195.1	ftp://ftp.ncbi.nlm.nih.gov/genomes/all/GCF/003/304/195/GCF_003304195.1_ASM330419v1
153	GCF_003304205.1	PRJNA224116	SAMN07556598	NRWS00000000.1	562	562	Escherichia coli	strain=A416		Scaffold	2018-07-09	ASM330420v1	GCA_003304205.1	ftp://ftp.ncbi.nlm.nih.gov/genomes/all/GCF/003/304/205/GCF_003304205.1_ASM330420v1
154	GCF_003321755.1	PRJNA224116	SAMN08519286	PUQQ00000000.1	562	562	Escherichia coli	strain=GER_EN02_1501_Eco_088		Contig	2018-07-15	ASM332175v1	GCA_003321755.1	ftp://ftp.ncbi.nlm.nih.gov/genomes/all/GCF/003/321/755/GCF_003321755.1_ASM332175v1
155	GCF_003323135.1	PRJNA224116	SAMN08519236	PUSO00000000.1	562	562	Escherichia coli	strain=GER_MD11_1505_Eco_031		Contig	2018-07-15	ASM332313v1	GCA_003323135.1	ftp://ftp.ncbi.nlm.nih.gov/genomes/all/GCF/003/323/135/GCF_003323135.1_ASM332313v1
156	GCF_003333785.1	PRJNA224116	SAMN04913889	QOYB00000000.1	562	562	Escherichia coli	strain=MOD1-ECOR42		Contig	2018-07-21	ASM333378v1	GCA_003333785.1	ftp://ftp.ncbi.nlm.nih.gov/genomes/all/GCF/003/333/785/GCF_003333785.1_ASM333378v1
157	GCF_003357825.1	PRJNA224116	SAMN08462984	QOMM00000000.1	562	562	Escherichia coli	strain=SC372		Scaffold	2018-08-03	ASM335782v1	GCA_003357825.1	ftp://ftp.ncbi.nlm.nih.gov/genomes/all/GCF/003/357/825/GCF_003357825.1_ASM335782v1
158	GCF_003362835.1	PRJNA224116	SAMN09694012	QRBN00000000.1	562	562	Escherichia coli	strain=1-RC-17-03508		Contig	2018-08-05	ASM336283v1	GCA_003362835.1	ftp://ftp.ncbi.nlm.nih.gov/genomes/all/GCF/003/362/835/GCF_003362835.1_ASM336283v1
159	GCF_003389075.1	PRJNA224116	SAMN09399362	QLKJ00000000.1	562	562	Escherichia coli	strain=B6A1		Contig	2018-08-14	ASM338907v1	GCA_003389075.1	ftp://ftp.ncbi.nlm.nih.gov/genomes/all/GCF/003/389/075/GCF_003389075.1_ASM338907v1
160	GCF_003410275.1	PRJNA224116	SAMN04448503		562	562	Escherichia coli	strain=S10		Complete Genome	2018-08-21	ASM341027v1	GCA_003410275.1	ftp://ftp.ncbi.nlm.nih.gov/genomes/all/GCF/003/410/275/GCF_003410275.1_ASM341027v1
161	GCF_003427915.1	PRJNA224116	SAMN09537395	QNSR00000000.1	562	562	Escherichia coli	strain=L62		Scaffold	2018-08-24	ASM342791v1	GCA_003427915.1	ftp://ftp.ncbi.nlm.nih.gov/genomes/all/GCF/003/427/915/GCF_003427915.1_ASM342791v1
162	GCF_003584195.1	PRJNA224116	SAMN09914148	QXHJ00000000.1	562	562	Escherichia coli	strain=PS00211		Contig	2018-09-20	ASM358419v1	GCA_003584195.1	ftp://ftp.ncbi.nlm.nih.gov/genomes/all/GCF/003/584/195/GCF_003584195.1_ASM358419v1
163	GCF_003591355.1	PRJNA224116	SAMN09939921	QYZH00000000.1	562	562	Escherichia coli	strain=GT31		Contig	2018-09-24	ASM359135v1	GCA_003591355.1	ftp://ftp.ncbi.nlm.nih.gov/genomes/all/GCF/003/591/355/GCF_003591355.1_ASM359135v1
164	GCF_003721895.1	PRJNA224116	SAMN10390748	RJDO00000000.1	562	562	Escherichia coli	strain=C131		Contig	2018-11-12	ASM372189v1	GCA_003721895.1	ftp://ftp.ncbi.nlm.nih.gov/genomes/all/GCF/003/721/895/GCF_003721895.1_ASM372189v1
165	GCF_003731055.1	PRJNA224116	SAMD00052661	MCKR00000000.1	562	562	Escherichia coli	strain=HE-MDREc41		Contig	2018-11-15	ASM373105v1	GCA_003731055.1	ftp://ftp.ncbi.nlm.nih.gov/genomes/all/GCF/003/731/055/GCF_003731055.1_ASM373105v1
166	GCF_003830855.1	PRJNA224116	SAMN10394868	RKLI00000000.1	562	562	Escherichia coli	strain=PN24		Contig	2018-11-26	ASM383085v1	GCA_003830855.1	ftp://ftp.ncbi.nlm.nih.gov/genomes/all/GCF/003/830/855/GCF_003830855.1_ASM383085v1
167	GCF_003859075.1	PRJNA224116	SAMN10476556	RQTW00000000.1	562	562	Escherichia coli	strain=GBGD30		Scaffold	2018-12-03	ASM385907v1	GCA_003859075.1	ftp://ftp.ncbi.nlm.nih.gov/genomes/all/GCF/003/859/075/GCF_003859075.1_ASM385907v1
168	GCF_004000105.1	PRJNA224116	SAMN07436526	NPIM00000000.1	562	562	Escherichia coli	strain=CCPM 6219		Contig	2019-01-08	ASM400010v1	GCA_004000105.1	ftp://ftp.ncbi.nlm.nih.gov/genomes/all/GCF/004/000/105/GCF_004000105.1_ASM400010v1
169	GCF_004005115.1	PRJNA224116	SAMN10644713	RZWE00000000.1	562	562	Escherichia coli	strain=064C4		Contig	2019-01-08	ASM400511v1	GCA_004005115.1	ftp://ftp.ncbi.nlm.nih.gov/genomes/all/GCF/004/005/115/GCF_004005115.1_ASM400511v1
170	GCF_004005345.1	PRJNA224116	SAMN10644684	RZVD00000000.1	562	562	Escherichia coli	strain=116E1		Contig	2019-01-08	ASM400534v1	GCA_004005345.1	ftp://ftp.ncbi.nlm.nih.gov/genomes/all/GCF/004/005/345/GCF_004005345.1_ASM400534v1
171	GCF_004014735.1	PRJNA224116	SAMN10691154		562	562	Escherichia coli	strain=L103-2		Chromosome	2019-01-13	ASM401473v1	GCA_004014735.1	ftp://ftp.ncbi.nlm.nih.gov/genomes/all/GCF/004/014/735/GCF_004014735.1_ASM401473v1
172	GCF_004022065.1	PRJNA224116	SAMN04160771	SACX00000000.1	562	562	Escherichia coli	strain=JEONG-9595		Contig	2019-01-14	ASM402206v1	GCA_004022065.1	ftp://ftp.ncbi.nlm.nih.gov/genomes/all/GCF/004/022/065/GCF_004022065.1_ASM402206v1
173	GCF_004054315.1	PRJNA224116	SAMN10737000	SBKK00000000.1	562	562	Escherichia coli	strain=EC236		Contig	2019-01-19	ASM405431v1	GCA_004054315.1	ftp://ftp.ncbi.nlm.nih.gov/genomes/all/GCF/004/054/315/GCF_004054315.1_ASM405431v1
174	GCF_900195525.1	PRJNA224116	SAMEA104140474	FZFW00000000.1	562	562	Escherichia coli		F1_401B	Contig	2017-09-09	F1_401B	GCA_900195525.1	ftp://ftp.ncbi.nlm.nih.gov/genomes/all/GCF/900/195/525/GCF_900195525.1_F1_401B
175	GCF_900195865.1	PRJNA224116	SAMEA104140502	FZGQ00000000.1	562	562	Escherichia coli		F2_20	Scaffold	2017-09-09	F2_20	GCA_900195865.1	ftp://ftp.ncbi.nlm.nih.gov/genomes/all/GCF/900/195/865/GCF_900195865.1_F2_20
176	GCF_900448675.1	PRJNA224116	SAMEA3368280	UGAU00000000.1	562	562	Escherichia coli	strain=NCTC11111		Contig	2018-08-01	38344_F02	GCA_900448675.1	ftp://ftp.ncbi.nlm.nih.gov/genomes/all/GCF/900/448/675/GCF_900448675.1_38344_F02
177	GCF_900448695.1	PRJNA224116	SAMEA3368255	UGAK00000000.1	562	562	Escherichia coli	strain=NCTC7927		Contig	2018-08-01	38273_D01	GCA_900448695.1	ftp://ftp.ncbi.nlm.nih.gov/genomes/all/GCF/900/448/695/GCF_900448695.1_38273_D01
178	GCF_900449165.1	PRJNA224116	SAMEA3400780	UASC00000000.1	562	562	Escherichia coli	strain=NCTC9777		Contig	2018-06-30	38891_F01	GCA_900449165.1	ftp://ftp.ncbi.nlm.nih.gov/genomes/all/GCF/900/449/165/GCF_900449165.1_38891_F01
179	GCF_900449435.1	PRJNA224116	SAMEA3400791	UGCT00000000.1	562	562	Escherichia coli	strain=NCTC9058		Contig	2018-08-01	38891_F02	GCA_900449435.1	ftp://ftp.ncbi.nlm.nih.gov/genomes/all/GCF/900/449/435/GCF_900449435.1_38891_F02
180	GCF_900449945.1	PRJNA224116	SAMEA3468858	UGES00000000.1	562	562	Escherichia coli	strain=NCTC9969		Contig	2018-08-01	39888_F01	GCA_900449945.1	ftp://ftp.ncbi.nlm.nih.gov/genomes/all/GCF/900/449/945/GCF_900449945.1_39888_F01
181	GCF_900450315.1	PRJNA224116	SAMEA3512673	UGGD00000000.1	562	562	Escherichia coli	strain=NCTC9019		Contig	2018-08-01	41236_E01	GCA_900450315.1	ftp://ftp.ncbi.nlm.nih.gov/genomes/all/GCF/900/450/315/GCF_900450315.1_41236_E01
182	GCF_900450395.1	PRJNA224116	SAMEA3469444	UGFK00000000.1	562	562	Escherichia coli	strain=NCTC10958		Contig	2018-08-01	40105_E01	GCA_900450395.1	ftp://ftp.ncbi.nlm.nih.gov/genomes/all/GCF/900/450/395/GCF_900450395.1_40105_E01
183	GCF_900478465.1	PRJNA224116	SAMEA3472044	UCTY00000000.1	562	562	Escherichia coli	strain=VREC0376		Scaffold	2018-06-30	17261_8#18	GCA_900478465.1	ftp://ftp.ncbi.nlm.nih.gov/genomes/all/GCF/900/478/465/GCF_900478465.1_17261_8_18
184	GCF_900478615.1	PRJNA224116	SAMEA3472047	UINO00000000.1	562	562	Escherichia coli	strain=VREC0152		Scaffold	2018-08-21	17261_7#15	GCA_900478615.1	ftp://ftp.ncbi.nlm.nih.gov/genomes/all/GCF/900/478/615/GCF_900478615.1_17261_7_15
185	GCF_900479165.1	PRJNA224116	SAMEA3472095	UCWE00000000.1	562	562	Escherichia coli	strain=VREC0281		Scaffold	2018-06-30	17261_7#39	GCA_900479165.1	ftp://ftp.ncbi.nlm.nih.gov/genomes/all/GCF/900/479/165/GCF_900479165.1_17261_7_39
186	GCF_900479555.1	PRJNA224116	SAMEA3472147	UCZG00000000.1	562	562	Escherichia coli	strain=VREC0307		Scaffold	2018-06-30	17261_7#64	GCA_900479555.1	ftp://ftp.ncbi.nlm.nih.gov/genomes/all/GCF/900/479/555/GCF_900479555.1_17261_7_64
187	GCF_900479845.1	PRJNA224116	SAMEA3751074	UCZP00000000.1	562	562	Escherichia coli	strain=VREC0531		Scaffold	2018-06-30	17328_2#9	GCA_900479845.1	ftp://ftp.ncbi.nlm.nih.gov/genomes/all/GCF/900/479/845/GCF_900479845.1_17328_2_9
188	GCF_900480005.1	PRJNA224116	SAMEA3753294	UCZI00000000.1	562	562	Escherichia coli	strain=VREC0375		Scaffold	2018-06-30	17261_8#3	GCA_900480005.1	ftp://ftp.ncbi.nlm.nih.gov/genomes/all/GCF/900/480/005/GCF_900480005.1_17261_8_3
189	GCF_900480125.1	PRJNA224116	SAMEA3751238	UCZM00000000.1	562	562	Escherichia coli	strain=VREC0571		Scaffold	2018-06-30	17328_2#43	GCA_900480125.1	ftp://ftp.ncbi.nlm.nih.gov/genomes/all/GCF/900/480/125/GCF_900480125.1_17328_2_43
190	GCF_900490305.1	PRJNA224116	SAMEA3752562	UEKE00000000.1	562	562	Escherichia coli	strain=VREC0567		Scaffold	2018-06-30	17328_2#39	GCA_900490305.1	ftp://ftp.ncbi.nlm.nih.gov/genomes/all/GCF/900/490/305/GCF_900490305.1_17328_2_39
191	GCF_900490615.1	PRJNA224116	SAMEA4643527	UEMK00000000.1	562	562	Escherichia coli	strain=KCRI-521	R0003_521	Contig	2018-06-29	De novo assembly of KCRI isolate R0003_521	GCA_900490615.1	ftp://ftp.ncbi.nlm.nih.gov/genomes/all/GCF/900/490/615/GCF_900490615.1_De_novo_assembly_of_KCRI_isolate_R0003_521
192	GCF_900499355.1	PRJNA224116	SAMEA4811071	UIIM00000000.1	562	562	Escherichia coli		370D	Contig	2018-08-08	370D	GCA_900499355.1	ftp://ftp.ncbi.nlm.nih.gov/genomes/all/GCF/900/499/355/GCF_900499355.1_370D
193	GCF_900499435.1	PRJNA224116	SAMEA4811099	UIII00000000.1	562	562	Escherichia coli		916A	Contig	2018-08-08	916A	GCA_900499435.1	ftp://ftp.ncbi.nlm.nih.gov/genomes/all/GCF/900/499/435/GCF_900499435.1_916A
194	GCF_900637015.1	PRJNA224116	SAMEA4557829		562	562	Escherichia coli	strain=NCTC11133		Complete Genome	2018-12-20	46514_C01	GCA_900637015.1	ftp://ftp.ncbi.nlm.nih.gov/genomes/all/GCF/900/637/015/GCF_900637015.1_46514_C01
195	GCA_000147755.2	PRJNA42709	SAMN00017225	AEDF00000000.1	566546	562	Escherichia coli W	strain=W		Scaffold	2010-09-13	ASM14775v1	GCF_000147755.1	ftp://ftp.ncbi.nlm.nih.gov/genomes/all/GCA/000/147/755/GCA_000147755.2_ASM14775v1
196	GCA_000184185.1	PRJNA48011	SAMN02602978		566546	562	Escherichia coli W	strain=W		Complete Genome	2010-12-14	ASM18418v1	GCF_000184185.1	ftp://ftp.ncbi.nlm.nih.gov/genomes/all/GCA/000/184/185/GCA_000184185.1_ASM18418v1
197	GCA_000190815.1	PRJNA38945	SAMN02595401	AEHT00000000.1	656374	562	Escherichia coli E1520	strain=E1520		Scaffold	2011-03-03	ASM19081v1	GCF_000190815.1	ftp://ftp.ncbi.nlm.nih.gov/genomes/all/GCA/000/190/815/GCA_000190815.1_ASM19081v1
198	GCA_000258145.1	PRJNA62301	SAMN02604169		566546	562	Escherichia coli W	strain=W		Complete Genome	2012-04-06	ASM25814v1	GCF_000258145.1	ftp://ftp.ncbi.nlm.nih.gov/genomes/all/GCA/000/258/145/GCA_000258145.1_ASM25814v1
199	GCA_000305395.2	PRJNA65733	SAMN01036882	AMTJ00000000.1	1005460	562	Escherichia coli 8.2524	strain=8.2524		Scaffold	2012-11-01	ASM30539v2	GCF_000305395.2	ftp://ftp.ncbi.nlm.nih.gov/genomes/all/GCA/000/305/395/GCA_000305395.2_ASM30539v2
B) Nearest neighbors
	Assembly_accession	BioProject	BioSample	Wgs_master	Taxid	Species_taxid	Organism_name	Infraspecific_name	Isolate	Assembly_level	Seq_rel_date	Asm_name	gbrs_paired_asm	ftp_path
1	GCF_000005845.2	PRJNA57779	SAMN02604091		511145	562	Escherichia coli str. K-12 substr. MG1655	strain=K-12 substr. MG1655		Complete Genome	2013-09-26	ASM584v2	GCA_000005845.2	ftp://ftp.ncbi.nlm.nih.gov/genomes/all/GCF/000/005/845/GCF_000005845.2_ASM584v2
2	GCF_000194575.1	PRJNA224116	SAMN00792436	AEXD00000000.1	754082	562	Escherichia coli STEC_7v	strain=STEC_7v		Contig	2011-03-30	ASM19457v2	GCA_000194575.2	ftp://ftp.ncbi.nlm.nih.gov/genomes/all/GCF/000/194/575/GCF_000194575.1_ASM19457v2
3	GCF_000215245.1	PRJNA224116	SAMN02436333	AEZW00000000.2	869683	562	Escherichia coli 96.154	strain=96.154		Contig	2012-05-02	ASM21524v2	GCA_000215245.2	ftp://ftp.ncbi.nlm.nih.gov/genomes/all/GCF/000/215/245/GCF_000215245.1_ASM21524v2
4	GCF_000225205.1	PRJNA224116	SAMN00016450	AFDZ00000000.1	754089	562	Escherichia coli STEC_MHI813	strain=STEC_MHI813		Contig	2011-09-01	ASM22520v2	GCA_000225205.2	ftp://ftp.ncbi.nlm.nih.gov/genomes/all/GCF/000/225/205/GCF_000225205.1_ASM22520v2
5	GCF_000326685.1	PRJNA224116	SAMN00847706	ANYB00000000.1	1169388	562	Escherichia coli KTE138	strain=KTE138		Contig	2012-12-19	Esch_coli_KTE138_V1	GCA_000326685.1	ftp://ftp.ncbi.nlm.nih.gov/genomes/all/GCF/000/326/685/GCF_000326685.1_Esch_coli_KTE138_V1
6	GCF_000352345.1	PRJNA224116	SAMN00854613	ANVV00000000.1	1182661	562	Escherichia coli KTE54	strain=KTE54		Scaffold	2013-04-05	Esch_coli_KTE54_V1	GCA_000352345.1	ftp://ftp.ncbi.nlm.nih.gov/genomes/all/GCF/000/352/345/GCF_000352345.1_Esch_coli_KTE54_V1
7	GCF_000352585.1	PRJNA224116	SAMN00854670	ANWH00000000.1	1182718	562	Escherichia coli KTE135	strain=KTE135		Scaffold	2013-04-05	Esch_coli_KTE135_V1	GCA_000352585.1	ftp://ftp.ncbi.nlm.nih.gov/genomes/all/GCF/000/352/585/GCF_000352585.1_Esch_coli_KTE135_V1
8	GCF_000352685.1	PRJNA224116	SAMN00854677	ANWM00000000.1	1182725	562	Escherichia coli KTE146	strain=KTE146		Scaffold	2013-04-05	Esch_coli_KTE146_V1	GCA_000352685.1	ftp://ftp.ncbi.nlm.nih.gov/genomes/all/GCF/000/352/685/GCF_000352685.1_Esch_coli_KTE146_V1
9	GCF_000356585.2	PRJNA224116	SAMN00855354	AQEL00000000.1	1125644	562	Escherichia coli P0305260.1	strain=P0305260.1		Contig	2013-04-08	ASM35658v2	GCA_000356585.2	ftp://ftp.ncbi.nlm.nih.gov/genomes/all/GCF/000/356/585/GCF_000356585.2_ASM35658v2
10	GCF_000356645.2	PRJNA224116	SAMN00829352	AQES00000000.1	1116152	562	Escherichia coli P0299438.2	strain=P0299438.2		Contig	2013-04-08	ASM35664v2	GCA_000356645.2	ftp://ftp.ncbi.nlm.nih.gov/genomes/all/GCF/000/356/645/GCF_000356645.2_ASM35664v2
11	GCF_000358105.2	PRJNA224116	SAMN00829531	AQBQ00000000.1	1116081	562	Escherichia coli P0305260.7	strain=P0305260.7		Contig	2013-04-08	ASM35810v2	GCA_000358105.2	ftp://ftp.ncbi.nlm.nih.gov/genomes/all/GCF/000/358/105/GCF_000358105.2_ASM35810v2
12	GCF_000446325.2	PRJNA224116	SAMN02435961	AIAO00000000.1	1126890	562	Escherichia coli C260_92	strain=C260_92		Contig	2013-08-13	ASM44632v2	GCA_000446325.2	ftp://ftp.ncbi.nlm.nih.gov/genomes/all/GCF/000/446/325/GCF_000446325.2_ASM44632v2
13	GCF_000446785.2	PRJNA224116	SAMN02436012	AIBM00000000.1	1126917	562	Escherichia coli C732_98	strain=C732_98		Contig	2013-08-13	ASM44678v2	GCA_000446785.2	ftp://ftp.ncbi.nlm.nih.gov/genomes/all/GCF/000/446/785/GCF_000446785.2_ASM44678v2
14	GCF_000458195.1	PRJNA224116	SAMN01885792	AVXG00000000.1	1281080	562	Escherichia coli HVH 147 (4-5893887)	strain=HVH 147 (4-5893887)		Scaffold	2013-08-29	Esch_coli_HVH_147_4-5893887_V1	GCA_000458195.1	ftp://ftp.ncbi.nlm.nih.gov/genomes/all/GCF/000/458/195/GCF_000458195.1_Esch_coli_HVH_147_4-5893887_V1
15	GCF_000459555.1	PRJNA224116	SAMN01885865	AVZZ00000000.1	1281153	562	Escherichia coli KOEGE 3 (4a)	strain=KOEGE 3 (4a)		Scaffold	2013-08-29	Esch_coli_KOEGE_3_4a_V1	GCA_000459555.1	ftp://ftp.ncbi.nlm.nih.gov/genomes/all/GCF/000/459/555/GCF_000459555.1_Esch_coli_KOEGE_3_4a_V1
16	GCF_000460035.1	PRJNA224116	SAMN01885889	AWAX00000000.1	1281177	562	Escherichia coli UMEA 3052-1	strain=UMEA 3052-1		Scaffold	2013-08-29	Esch_coli_UMEA_3052-1_V1	GCA_000460035.1	ftp://ftp.ncbi.nlm.nih.gov/genomes/all/GCF/000/460/035/GCF_000460035.1_Esch_coli_UMEA_3052-1_V1
17	GCF_000496995.1	PRJNA224116	SAMN02470027	ATEX00000000.1	1331064	562	Escherichia coli CE516	strain=CE516		Scaffold	2013-11-15	CE516_1	GCA_000496995.1	ftp://ftp.ncbi.nlm.nih.gov/genomes/all/GCF/000/496/995/GCF_000496995.1_CE516_1
18	GCF_000687065.1	PRJNA224116	SAMN02680181	JMGV00000000.1	1444176	562	Escherichia coli 2-011-08_S3_C3	strain=2-011-08_S3_C3		Contig	2014-05-08	ASM68706v1	GCA_000687065.1	ftp://ftp.ncbi.nlm.nih.gov/genomes/all/GCF/000/687/065/GCF_000687065.1_ASM68706v1
19	GCF_000700505.1	PRJNA224116	SAMN02680101	JNNB00000000.1	1444118	562	Escherichia coli 2-011-08_S3_C1	strain=2-011-08_S3_C1		Contig	2014-06-10	ASM70050v1	GCA_000700505.1	ftp://ftp.ncbi.nlm.nih.gov/genomes/all/GCF/000/700/505/GCF_000700505.1_ASM70050v1
20	GCF_000703725.1	PRJNA224116	SAMN02680254	JNPK00000000.1	1444150	562	Escherichia coli 2-156-04_S3_C2	strain=2-156-04_S3_C2		Contig	2014-06-11	ASM70372v1	GCA_000703725.1	ftp://ftp.ncbi.nlm.nih.gov/genomes/all/GCF/000/703/725/GCF_000703725.1_ASM70372v1
21	GCF_000704365.1	PRJNA224116	SAMN02680164	JNQW00000000.1	1444072	562	Escherichia coli 2-427-07_S1_C2	strain=2-427-07_S1_C2		Contig	2014-06-11	ASM70436v1	GCA_000704365.1	ftp://ftp.ncbi.nlm.nih.gov/genomes/all/GCF/000/704/365/GCF_000704365.1_ASM70436v1
22	GCF_000704645.1	PRJNA224116	SAMN02680174	JNRK00000000.1	1444074	562	Escherichia coli 2-474-04_S1_C2	strain=2-474-04_S1_C2		Contig	2014-06-11	ASM70464v1	GCA_000704645.1	ftp://ftp.ncbi.nlm.nih.gov/genomes/all/GCF/000/704/645/GCF_000704645.1_ASM70464v1
23	GCF_000704925.1	PRJNA224116	SAMN02680225	JNQV00000000.1	1444043	562	Escherichia coli 2-427-07_S1_C1	strain=2-427-07_S1_C1		Contig	2014-06-11	ASM70492v1	GCA_000704925.1	ftp://ftp.ncbi.nlm.nih.gov/genomes/all/GCF/000/704/925/GCF_000704925.1_ASM70492v1
24	GCF_000713235.1	PRJNA224116	SAMN02687468	JORO00000000.1	1444130	562	Escherichia coli 7-233-03_S3_C1	strain=7-233-03_S3_C1		Contig	2014-06-27	ASM71323v1	GCA_000713235.1	ftp://ftp.ncbi.nlm.nih.gov/genomes/all/GCF/000/713/235/GCF_000713235.1_ASM71323v1
25	GCF_000713355.1	PRJNA224116	SAMN02687488	JORV00000000.1	1444188	562	Escherichia coli 7-233-03_S3_C3	strain=7-233-03_S3_C3		Contig	2014-06-27	ASM71335v1	GCA_000713355.1	ftp://ftp.ncbi.nlm.nih.gov/genomes/all/GCF/000/713/355/GCF_000713355.1_ASM71335v1
26	GCF_000778015.1	PRJNA224116	SAMN02802083	JSJK00000000.1	562	562	Escherichia coli	strain=upec-257		Scaffold	2014-11-13	ASM77801v1	GCA_000778015.1	ftp://ftp.ncbi.nlm.nih.gov/genomes/all/GCF/000/778/015/GCF_000778015.1_ASM77801v1
27	GCF_000781235.1	PRJNA224116	SAMN02801925	JSOM00000000.1	562	562	Escherichia coli	strain=upec-114		Scaffold	2014-11-13	ASM78123v1	GCA_000781235.1	ftp://ftp.ncbi.nlm.nih.gov/genomes/all/GCF/000/781/235/GCF_000781235.1_ASM78123v1
28	GCF_000798095.1	PRJNA224116	SAMN03177660	JUCO00000000.1	562	562	Escherichia coli	strain=CVM N36312PS		Contig	2014-12-07	Escherichia coli CVM N36312PS v. 1.0	GCA_000798095.1	ftp://ftp.ncbi.nlm.nih.gov/genomes/all/GCF/000/798/095/GCF_000798095.1_Escherichia_coli_CVM_N36312PS_v._1.0
29	GCF_000806275.1	PRJNA224116	SAMN03196607	JTGM00000000.1	562	562	Escherichia coli	strain=CE516		Scaffold	2015-01-15	ASM80627v1	GCA_000806275.1	ftp://ftp.ncbi.nlm.nih.gov/genomes/all/GCF/000/806/275/GCF_000806275.1_ASM80627v1
30	GCF_000812765.1	PRJNA224116	SAMN03256248	JWKK00000000.1	562	562	Escherichia coli	strain=EC2_2		Contig	2014-12-31	ASM81276v1	GCA_000812765.1	ftp://ftp.ncbi.nlm.nih.gov/genomes/all/GCF/000/812/765/GCF_000812765.1_ASM81276v1
31	GCF_001030545.1	PRJNA224116	SAMN03280211	LEUH00000000.1	562	562	Escherichia coli	strain=BIDMC103		Scaffold	2015-06-22	Esch_coli_BIDMC103_V1	GCA_001030545.1	ftp://ftp.ncbi.nlm.nih.gov/genomes/all/GCF/001/030/545/GCF_001030545.1_Esch_coli_BIDMC103_V1
32	GCF_001054245.1	PRJNA224116	SAMN03197210	JVXG00000000.1	562	562	Escherichia coli	strain=1244_ECOL		Scaffold	2015-07-10	ASM105424v1	GCA_001054245.1	ftp://ftp.ncbi.nlm.nih.gov/genomes/all/GCF/001/054/245/GCF_001054245.1_ASM105424v1
33	GCF_001057225.1	PRJNA224116	SAMN03197754	JVCI00000000.1	562	562	Escherichia coli	strain=555_ECOL		Scaffold	2015-07-10	ASM105722v1	GCA_001057225.1	ftp://ftp.ncbi.nlm.nih.gov/genomes/all/GCF/001/057/225/GCF_001057225.1_ASM105722v1
34	GCF_001077865.1	PRJNA224116	SAMN03782450	LFKA00000000.1	562	562	Escherichia coli	strain=KIC-1		Scaffold	2015-07-14	ASM107786v1	GCA_001077865.1	ftp://ftp.ncbi.nlm.nih.gov/genomes/all/GCF/001/077/865/GCF_001077865.1_ASM107786v1
35	GCF_001077935.1	PRJNA224116	SAMN03782453	LFJX00000000.1	562	562	Escherichia coli	strain=46-4		Scaffold	2015-07-14	ASM107793v1	GCA_001077935.1	ftp://ftp.ncbi.nlm.nih.gov/genomes/all/GCF/001/077/935/GCF_001077935.1_ASM107793v1
36	GCF_001264195.1	PRJNA224116	SAMN03265485	LFZI00000000.1	562	562	Escherichia coli	strain=FE95160		Contig	2015-08-11	ASM126419v1	GCA_001264195.1	ftp://ftp.ncbi.nlm.nih.gov/genomes/all/GCF/001/264/195/GCF_001264195.1_ASM126419v1
37	GCF_001268465.1	PRJNA224116	SAMEA3498487	CXYM00000000.1	562	562	Escherichia coli		YS river water	Contig	2015-08-07	YE28	GCA_001268465.1	ftp://ftp.ncbi.nlm.nih.gov/genomes/all/GCF/001/268/465/GCF_001268465.1_YE28
38	GCF_001268645.1	PRJNA224116	SAMEA3498461	CXWO00000000.1	562	562	Escherichia coli		YS river water	Contig	2015-08-07	YE2	GCA_001268645.1	ftp://ftp.ncbi.nlm.nih.gov/genomes/all/GCF/001/268/645/GCF_001268645.1_YE2
39	GCF_001269165.1	PRJNA224116	SAMEA3498486	CXYR00000000.1	562	562	Escherichia coli		YS river water	Contig	2015-08-07	YE27	GCA_001269165.1	ftp://ftp.ncbi.nlm.nih.gov/genomes/all/GCF/001/269/165/GCF_001269165.1_YE27
40	GCF_001277755.1	PRJNA224116	SAMEA1466138	CYCG00000000.1	562	562	Escherichia coli	strain=401174_aEPEC		Contig	2015-08-22	7790_1#90	GCA_001277755.1	ftp://ftp.ncbi.nlm.nih.gov/genomes/all/GCF/001/277/755/GCF_001277755.1_7790_1_90
41	GCF_001283165.1	PRJNA224116	SAMEA1466172	CXZG00000000.1	562	562	Escherichia coli	strain=200781_aEPEC		Scaffold	2015-08-22	7553_7#66	GCA_001283165.1	ftp://ftp.ncbi.nlm.nih.gov/genomes/all/GCF/001/283/165/GCF_001283165.1_7553_7_66
42	GCF_001283465.1	PRJNA224116	SAMEA1527954	CYFW00000000.1	562	562	Escherichia coli	strain=G401436		Contig	2015-08-24	8205_8#73	GCA_001283465.1	ftp://ftp.ncbi.nlm.nih.gov/genomes/all/GCF/001/283/465/GCF_001283465.1_8205_8_73
43	GCF_001285065.1	PRJNA224116	SAMEA1531026	CYDR00000000.1	562	562	Escherichia coli	strain=702328		Contig	2015-08-22	8205_3#27	GCA_001285065.1	ftp://ftp.ncbi.nlm.nih.gov/genomes/all/GCF/001/285/065/GCF_001285065.1_8205_3_27
44	GCF_001285265.1	PRJNA224116	SAMEA1466198	CYBK00000000.1	562	562	Escherichia coli	strain=400714_aEPEC		Contig	2015-08-22	7790_1#54	GCA_001285265.1	ftp://ftp.ncbi.nlm.nih.gov/genomes/all/GCF/001/285/265/GCF_001285265.1_7790_1_54
45	GCF_001285365.1	PRJNA224116	SAMEA1531024	CYFF00000000.1	562	562	Escherichia coli	strain=302302		Scaffold	2015-08-24	8205_3#7	GCA_001285365.1	ftp://ftp.ncbi.nlm.nih.gov/genomes/all/GCF/001/285/365/GCF_001285365.1_8205_3_7
46	GCF_001285445.1	PRJNA224116	SAMEA1531033	CYEZ00000000.1	562	562	Escherichia coli	strain=302701		Contig	2015-08-24	8205_3#65	GCA_001285445.1	ftp://ftp.ncbi.nlm.nih.gov/genomes/all/GCF/001/285/445/GCF_001285445.1_8205_3_65
47	GCF_001419785.1	PRJNA224116	SAMN04009847	LIUW00000000.1	562	562	Escherichia coli	strain=33		Contig	2015-10-29	ASM141978v1	GCA_001419785.1	ftp://ftp.ncbi.nlm.nih.gov/genomes/all/GCF/001/419/785/GCF_001419785.1_ASM141978v1
48	GCF_001466815.1	PRJNA224116	SAMN02729949	ATLX00000000.1	1330528	562	Escherichia coli NCCP 15656	strain=NCCP 15656		Contig	2015-12-15	ASM146681v1	GCA_001466815.1	ftp://ftp.ncbi.nlm.nih.gov/genomes/all/GCF/001/466/815/GCF_001466815.1_ASM146681v1
49	GCF_001467005.1	PRJNA224116	SAMN02729950	ATLW00000000.1	1330529	562	Escherichia coli NCCP 15655	strain=NCCP 15655		Contig	2015-12-15	ASM146700v1	GCA_001467005.1	ftp://ftp.ncbi.nlm.nih.gov/genomes/all/GCF/001/467/005/GCF_001467005.1_ASM146700v1
50	GCF_001484405.1	PRJNA224116	SAMN04202573	LLYN00000000.1	562	562	Escherichia coli	strain=AZ75		Contig	2016-01-04	ASM148440v1	GCA_001484405.1	ftp://ftp.ncbi.nlm.nih.gov/genomes/all/GCF/001/484/405/GCF_001484405.1_ASM148440v1
51	GCF_001562375.1	PRJNA224116	SAMN03076176	LORE00000000.1	562	562	Escherichia coli	strain=108191		Scaffold	2016-02-17	ASM156237v1	GCA_001562375.1	ftp://ftp.ncbi.nlm.nih.gov/genomes/all/GCF/001/562/375/GCF_001562375.1_ASM156237v1
52	GCF_001575755.1	PRJNA224116	SAMN04334702	LONJ00000000.1	562	562	Escherichia coli	strain=G111		Scaffold	2016-02-26	ASM157575v1	GCA_001575755.1	ftp://ftp.ncbi.nlm.nih.gov/genomes/all/GCF/001/575/755/GCF_001575755.1_ASM157575v1
53	GCF_001575935.1	PRJNA224116	SAMN04334712	LONT00000000.1	562	562	Escherichia coli	strain=G180		Scaffold	2016-02-26	ASM157593v1	GCA_001575935.1	ftp://ftp.ncbi.nlm.nih.gov/genomes/all/GCF/001/575/935/GCF_001575935.1_ASM157593v1
54	GCF_001614495.1	PRJNA224116	SAMN04376815	LVPB00000000.1	562	562	Escherichia coli	strain=sheep6		Contig	2016-04-08	ASM161449v1	GCA_001614495.1	ftp://ftp.ncbi.nlm.nih.gov/genomes/all/GCF/001/614/495/GCF_001614495.1_ASM161449v1
55	GCF_001615225.1	PRJNA224116	SAMN04376810	LVOW00000000.1	562	562	Escherichia coli	strain=sheep1		Contig	2016-04-08	ASM161522v1	GCA_001615225.1	ftp://ftp.ncbi.nlm.nih.gov/genomes/all/GCF/001/615/225/GCF_001615225.1_ASM161522v1
56	GCF_001616715.1	PRJNA224116	SAMN04376838	LVPY00000000.1	562	562	Escherichia coli	strain=sheep29		Scaffold	2016-04-08	ASM161671v1	GCA_001616715.1	ftp://ftp.ncbi.nlm.nih.gov/genomes/all/GCF/001/616/715/GCF_001616715.1_ASM161671v1
57	GCF_001653635.1	PRJNA224116	SAMN04497992	LSUU00000000.1	562	562	Escherichia coli	strain=INSali92		Scaffold	2016-05-31	ASM165363v1	GCA_001653635.1	ftp://ftp.ncbi.nlm.nih.gov/genomes/all/GCF/001/653/635/GCF_001653635.1_ASM165363v1
58	GCF_001700405.1	PRJNA224116	SAMN05005170	MAUI00000000.1	562	562	Escherichia coli	strain=ECO37		Contig	2016-08-05	ASM170040v1	GCA_001700405.1	ftp://ftp.ncbi.nlm.nih.gov/genomes/all/GCF/001/700/405/GCF_001700405.1_ASM170040v1
59	GCF_001748695.1	PRJNA224116	SAMN05729284	MIVU00000000.1	562	562	Escherichia coli	strain=AF84		Contig	2016-09-29	ASM174869v1	GCA_001748695.1	ftp://ftp.ncbi.nlm.nih.gov/genomes/all/GCF/001/748/695/GCF_001748695.1_ASM174869v1
60	GCF_001748825.1	PRJNA224116	SAMN05729287	MIVX00000000.1	562	562	Escherichia coli	strain=AF94		Contig	2016-09-29	ASM174882v1	GCA_001748825.1	ftp://ftp.ncbi.nlm.nih.gov/genomes/all/GCF/001/748/825/GCF_001748825.1_ASM174882v1
61	GCF_001749375.1	PRJNA224116	SAMN05729316	MIWZ00000000.1	562	562	Escherichia coli	strain=VL122		Contig	2016-09-29	ASM174937v1	GCA_001749375.1	ftp://ftp.ncbi.nlm.nih.gov/genomes/all/GCF/001/749/375/GCF_001749375.1_ASM174937v1
62	GCF_001865725.1	PRJNA224116	SAMN05943627	MOED00000000.1	562	562	Escherichia coli	strain=NCCP 15740		Contig	2016-11-03	ASM186572v1	GCA_001865725.1	ftp://ftp.ncbi.nlm.nih.gov/genomes/all/GCF/001/865/725/GCF_001865725.1_ASM186572v1
63	GCF_001900375.1	PRJNA224116	SAMN03252425		562	562	Escherichia coli	strain=D7		Complete Genome	2016-12-12	ASM190037v1	GCA_001900375.1	ftp://ftp.ncbi.nlm.nih.gov/genomes/all/GCF/001/900/375/GCF_001900375.1_ASM190037v1
64	GCF_001900455.1	PRJNA224116	SAMN03252434		562	562	Escherichia coli	strain=H7		Complete Genome	2016-12-12	ASM190045v1	GCA_001900455.1	ftp://ftp.ncbi.nlm.nih.gov/genomes/all/GCF/001/900/455/GCF_001900455.1_ASM190045v1
65	GCF_001900495.1	PRJNA224116	SAMN03252410		562	562	Escherichia coli	strain=C2		Complete Genome	2016-12-12	ASM190049v1	GCA_001900495.1	ftp://ftp.ncbi.nlm.nih.gov/genomes/all/GCF/001/900/495/GCF_001900495.1_ASM190049v1
66	GCF_001901125.1	PRJNA224116	SAMN03252444		562	562	Escherichia coli	strain=M10		Complete Genome	2016-12-12	ASM190112v1	GCA_001901125.1	ftp://ftp.ncbi.nlm.nih.gov/genomes/all/GCF/001/901/125/GCF_001901125.1_ASM190112v1
67	GCF_001910825.1	PRJNA224116	SAMN04420759	LRLK00000000.1	562	562	Escherichia coli	strain=302042		Contig	2016-12-21	ASM191082v1	GCA_001910825.1	ftp://ftp.ncbi.nlm.nih.gov/genomes/all/GCF/001/910/825/GCF_001910825.1_ASM191082v1
68	GCF_001910915.1	PRJNA224116	SAMN04420238	LRKF00000000.1	562	562	Escherichia coli	strain=300237		Contig	2016-12-21	ASM191091v1	GCA_001910915.1	ftp://ftp.ncbi.nlm.nih.gov/genomes/all/GCF/001/910/915/GCF_001910915.1_ASM191091v1
69	GCF_001912385.1	PRJNA224116	SAMN04420708	LRLE00000000.1	562	562	Escherichia coli	strain=102928		Contig	2016-12-21	ASM191238v1	GCA_001912385.1	ftp://ftp.ncbi.nlm.nih.gov/genomes/all/GCF/001/912/385/GCF_001912385.1_ASM191238v1
70	GCF_002016295.1	PRJNA224116	SAMN06220093	MVNE00000000.1	562	562	Escherichia coli	strain=UMDKSU-2013-3-111C		Contig	2017-03-03	ASM201629v1	GCA_002016295.1	ftp://ftp.ncbi.nlm.nih.gov/genomes/all/GCF/002/016/295/GCF_002016295.1_ASM201629v1
71	GCF_002110025.1	PRJNA224116	SAMN06392829	ADIL00000000.1	656438	562	Escherichia coli TA144	strain=TA144		Scaffold	2017-04-25	ASM211002v1	GCA_002110025.1	ftp://ftp.ncbi.nlm.nih.gov/genomes/all/GCF/002/110/025/GCF_002110025.1_ASM211002v1
72	GCF_002133425.1	PRJNA224116	SAMN04420134	NEMK00000000.1	562	562	Escherichia coli	strain=OLC999		Contig	2017-05-12	ASM213342v1	GCA_002133425.1	ftp://ftp.ncbi.nlm.nih.gov/genomes/all/GCF/002/133/425/GCF_002133425.1_ASM213342v1
73	GCF_002133765.1	PRJNA224116	SAMN04420177	NEOB00000000.1	562	562	Escherichia coli	strain=OLC1259		Contig	2017-05-12	ASM213376v1	GCA_002133765.1	ftp://ftp.ncbi.nlm.nih.gov/genomes/all/GCF/002/133/765/GCF_002133765.1_ASM213376v1
74	GCF_002133855.1	PRJNA224116	SAMN04420128	NEME00000000.1	562	562	Escherichia coli	strain=OLC1000		Contig	2017-05-12	ASM213385v1	GCA_002133855.1	ftp://ftp.ncbi.nlm.nih.gov/genomes/all/GCF/002/133/855/GCF_002133855.1_ASM213385v1
75	GCF_002156555.1	PRJNA224116	SAMN04441790	MWPU00000000.1	1789664	562	Escherichia coli O112ac:H19	strain=E40		Contig	2017-05-22	ASM215655v1	GCA_002156555.1	ftp://ftp.ncbi.nlm.nih.gov/genomes/all/GCF/002/156/555/GCF_002156555.1_ASM215655v1
76	GCF_002166265.1	PRJNA224116	SAMN06856391	NIEF00000000.1	562	562	Escherichia coli	strain=2.2r		Scaffold	2017-06-05	ASM216626v1	GCA_002166265.1	ftp://ftp.ncbi.nlm.nih.gov/genomes/all/GCF/002/166/265/GCF_002166265.1_ASM216626v1
77	GCF_002190005.1	PRJNA224116	SAMN05017776	LYDN00000000.1	562	562	Escherichia coli	strain=ECOR67		Contig	2017-06-12	ASM219000v1	GCA_002190005.1	ftp://ftp.ncbi.nlm.nih.gov/genomes/all/GCF/002/190/005/GCF_002190005.1_ASM219000v1
78	GCF_002207085.1	PRJNA224116	SAMEA1317753	BDPL00000000.1	562	562	Escherichia coli	strain=E1599		Scaffold	2017-06-12	ASM220708v1	GCA_002207085.1	ftp://ftp.ncbi.nlm.nih.gov/genomes/all/GCF/002/207/085/GCF_002207085.1_ASM220708v1
79	GCF_002207125.1	PRJNA224116	SAMEA1317759	BDPN00000000.1	562	562	Escherichia coli	strain=E1642		Scaffold	2017-06-12	ASM220712v1	GCA_002207125.1	ftp://ftp.ncbi.nlm.nih.gov/genomes/all/GCF/002/207/125/GCF_002207125.1_ASM220712v1
80	GCF_002207225.1	PRJNA224116	SAMEA1317785	BDPS00000000.1	562	562	Escherichia coli	strain=E705		Contig	2017-06-12	ASM220722v1	GCA_002207225.1	ftp://ftp.ncbi.nlm.nih.gov/genomes/all/GCF/002/207/225/GCF_002207225.1_ASM220722v1
81	GCF_002207325.1	PRJNA224116	SAMEA1317815	BDPX00000000.1	562	562	Escherichia coli	strain=E620		Contig	2017-06-12	ASM220732v1	GCA_002207325.1	ftp://ftp.ncbi.nlm.nih.gov/genomes/all/GCF/002/207/325/GCF_002207325.1_ASM220732v1
82	GCF_002207645.1	PRJNA224116	SAMEA1317900	BDRN00000000.1	562	562	Escherichia coli	strain=E626		Contig	2017-06-12	ASM220764v1	GCA_002207645.1	ftp://ftp.ncbi.nlm.nih.gov/genomes/all/GCF/002/207/645/GCF_002207645.1_ASM220764v1
83	GCF_002225785.1	PRJNA224116	SAMN05440440	NLGU00000000.1	562	562	Escherichia coli	strain=MOD1-EC5720		Contig	2017-07-25	ASM222578v1	GCA_002225785.1	ftp://ftp.ncbi.nlm.nih.gov/genomes/all/GCF/002/225/785/GCF_002225785.1_ASM222578v1
84	GCF_002226455.1	PRJNA224116	SAMN05452919	NLHK00000000.1	562	562	Escherichia coli	strain=MOD1-EC5702		Contig	2017-07-25	ASM222645v1	GCA_002226455.1	ftp://ftp.ncbi.nlm.nih.gov/genomes/all/GCF/002/226/455/GCF_002226455.1_ASM222645v1
85	GCF_002226825.1	PRJNA224116	SAMN05452888	NLHY00000000.1	562	562	Escherichia coli	strain=MOD1-EC5687		Contig	2017-07-25	ASM222682v1	GCA_002226825.1	ftp://ftp.ncbi.nlm.nih.gov/genomes/all/GCF/002/226/825/GCF_002226825.1_ASM222682v1
86	GCF_002226855.1	PRJNA224116	SAMN05452889	NLHZ00000000.1	562	562	Escherichia coli	strain=MOD1-EC5686		Contig	2017-07-25	ASM222685v1	GCA_002226855.1	ftp://ftp.ncbi.nlm.nih.gov/genomes/all/GCF/002/226/855/GCF_002226855.1_ASM222685v1
87	GCF_002226945.1	PRJNA224116	SAMN05440457	NLIS00000000.1	562	562	Escherichia coli	strain=MOD1-EC5667		Contig	2017-07-25	ASM222694v1	GCA_002226945.1	ftp://ftp.ncbi.nlm.nih.gov/genomes/all/GCF/002/226/945/GCF_002226945.1_ASM222694v1
88	GCF_002227255.1	PRJNA224116	SAMN04993230	NLJS00000000.1	562	562	Escherichia coli	strain=MOD1-EC5639		Contig	2017-07-25	ASM222725v1	GCA_002227255.1	ftp://ftp.ncbi.nlm.nih.gov/genomes/all/GCF/002/227/255/GCF_002227255.1_ASM222725v1
89	GCF_002227775.1	PRJNA224116	SAMN04993227	NLKG00000000.1	562	562	Escherichia coli	strain=MOD1-EC5625		Contig	2017-07-25	ASM222777v1	GCA_002227775.1	ftp://ftp.ncbi.nlm.nih.gov/genomes/all/GCF/002/227/775/GCF_002227775.1_ASM222777v1
90	GCF_002227945.1	PRJNA224116	SAMN05440356	NLKP00000000.1	562	562	Escherichia coli	strain=MOD1-EC5584		Contig	2017-07-25	ASM222794v1	GCA_002227945.1	ftp://ftp.ncbi.nlm.nih.gov/genomes/all/GCF/002/227/945/GCF_002227945.1_ASM222794v1
91	GCF_002228655.1	PRJNA224116	SAMN05451388	NLMD00000000.1	562	562	Escherichia coli	strain=MOD1-EC5541		Contig	2017-07-25	ASM222865v1	GCA_002228655.1	ftp://ftp.ncbi.nlm.nih.gov/genomes/all/GCF/002/228/655/GCF_002228655.1_ASM222865v1
92	GCF_002229715.1	PRJNA224116	SAMN05440411	NLNK00000000.1	562	562	Escherichia coli	strain=MOD1-EC5506		Contig	2017-07-25	ASM222971v1	GCA_002229715.1	ftp://ftp.ncbi.nlm.nih.gov/genomes/all/GCF/002/229/715/GCF_002229715.1_ASM222971v1
93	GCF_002230325.1	PRJNA224116	SAMN05440340	NLOJ00000000.1	562	562	Escherichia coli	strain=MOD1-EC5479		Contig	2017-07-25	ASM223032v1	GCA_002230325.1	ftp://ftp.ncbi.nlm.nih.gov/genomes/all/GCF/002/230/325/GCF_002230325.1_ASM223032v1
94	GCF_002231185.1	PRJNA224116	SAMN04279513	NLRP00000000.1	562	562	Escherichia coli	strain=MOD1-EC5174		Contig	2017-07-25	ASM223118v1	GCA_002231185.1	ftp://ftp.ncbi.nlm.nih.gov/genomes/all/GCF/002/231/185/GCF_002231185.1_ASM223118v1
95	GCF_002231485.1	PRJNA224116	SAMN04279527	NLRD00000000.1	562	562	Escherichia coli	strain=MOD1-EC5188		Contig	2017-07-25	ASM223148v1	GCA_002231485.1	ftp://ftp.ncbi.nlm.nih.gov/genomes/all/GCF/002/231/485/GCF_002231485.1_ASM223148v1
96	GCF_002231495.1	PRJNA224116	SAMN04279526	NLRE00000000.1	562	562	Escherichia coli	strain=MOD1-EC5187		Contig	2017-07-25	ASM223149v1	GCA_002231495.1	ftp://ftp.ncbi.nlm.nih.gov/genomes/all/GCF/002/231/495/GCF_002231495.1_ASM223149v1
97	GCF_002231635.1	PRJNA224116	SAMN04279517	NLRL00000000.1	562	562	Escherichia coli	strain=MOD1-EC5178		Contig	2017-07-25	ASM223163v1	GCA_002231635.1	ftp://ftp.ncbi.nlm.nih.gov/genomes/all/GCF/002/231/635/GCF_002231635.1_ASM223163v1
98	GCF_002231825.1	PRJNA224116	SAMN04279510	NLRS00000000.1	562	562	Escherichia coli	strain=MOD1-EC5171		Contig	2017-07-25	ASM223182v1	GCA_002231825.1	ftp://ftp.ncbi.nlm.nih.gov/genomes/all/GCF/002/231/825/GCF_002231825.1_ASM223182v1
99	GCF_002232355.1	PRJNA224116	SAMN04444411	NLSI00000000.1	562	562	Escherichia coli	strain=MOD1-EC5105		Contig	2017-07-25	ASM223235v1	GCA_002232355.1	ftp://ftp.ncbi.nlm.nih.gov/genomes/all/GCF/002/232/355/GCF_002232355.1_ASM223235v1
100	GCF_002232475.1	PRJNA224116	SAMN04279408	NLTM00000000.1	562	562	Escherichia coli	strain=MOD1-EC5071		Contig	2017-07-25	ASM223247v1	GCA_002232475.1	ftp://ftp.ncbi.nlm.nih.gov/genomes/all/GCF/002/232/475/GCF_002232475.1_ASM223247v1
101	GCF_002233075.1	PRJNA224116	SAMN04279400	NLTR00000000.1	562	562	Escherichia coli	strain=MOD1-EC5063		Contig	2017-07-25	ASM223307v1	GCA_002233075.1	ftp://ftp.ncbi.nlm.nih.gov/genomes/all/GCF/002/233/075/GCF_002233075.1_ASM223307v1
102	GCF_002243825.1	PRJNA224116	SAMN03262731	LEME00000000.1	562	562	Escherichia coli	strain=53-1034		Scaffold	2017-08-07	ASM224382v1	GCA_002243825.1	ftp://ftp.ncbi.nlm.nih.gov/genomes/all/GCF/002/243/825/GCF_002243825.1_ASM224382v1
103	GCF_002245005.1	PRJNA224116	SAMN03262791	LEOM00000000.1	562	562	Escherichia coli	strain=111-1495		Scaffold	2017-08-07	ASM224500v1	GCA_002245005.1	ftp://ftp.ncbi.nlm.nih.gov/genomes/all/GCF/002/245/005/GCF_002245005.1_ASM224500v1
104	GCF_002290925.1	PRJNA224116	SAMN04160753	NSEL00000000.1	562	562	Escherichia coli	strain=JEONG-5453		Contig	2017-09-12	ASM229092v1	GCA_002290925.1	ftp://ftp.ncbi.nlm.nih.gov/genomes/all/GCF/002/290/925/GCF_002290925.1_ASM229092v1
105	GCF_002291115.1	PRJNA224116	SAMN04160758	NSEP00000000.1	562	562	Escherichia coli	strain=JEONG-5650		Contig	2017-09-12	ASM229111v1	GCA_002291115.1	ftp://ftp.ncbi.nlm.nih.gov/genomes/all/GCF/002/291/115/GCF_002291115.1_ASM229111v1
106	GCF_002324495.1	PRJNA224116	SAMN05363775	NTEF00000000.1	562	562	Escherichia coli	strain=KCJK4148		Contig	2017-09-21	ASM232449v1	GCA_002324495.1	ftp://ftp.ncbi.nlm.nih.gov/genomes/all/GCF/002/324/495/GCF_002324495.1_ASM232449v1
107	GCF_002324595.1	PRJNA224116	SAMN05363771	NTEB00000000.1	562	562	Escherichia coli	strain=KCJK4137		Contig	2017-09-21	ASM232459v1	GCA_002324595.1	ftp://ftp.ncbi.nlm.nih.gov/genomes/all/GCF/002/324/595/GCF_002324595.1_ASM232459v1
108	GCF_002324605.1	PRJNA224116	SAMN05363772	NTEC00000000.1	562	562	Escherichia coli	strain=KCJK4139		Contig	2017-09-21	ASM232460v1	GCA_002324605.1	ftp://ftp.ncbi.nlm.nih.gov/genomes/all/GCF/002/324/605/GCF_002324605.1_ASM232460v1
109	GCF_002324645.1	PRJNA224116	SAMN05363774	NTEE00000000.1	562	562	Escherichia coli	strain=KCJK4144		Contig	2017-09-21	ASM232464v1	GCA_002324645.1	ftp://ftp.ncbi.nlm.nih.gov/genomes/all/GCF/002/324/645/GCF_002324645.1_ASM232464v1
110	GCF_002324675.1	PRJNA224116	SAMN05363776	NTEG00000000.1	562	562	Escherichia coli	strain=KCJK4158		Contig	2017-09-21	ASM232467v1	GCA_002324675.1	ftp://ftp.ncbi.nlm.nih.gov/genomes/all/GCF/002/324/675/GCF_002324675.1_ASM232467v1
111	GCF_002324685.1	PRJNA224116	SAMN05363779	NTEJ00000000.1	562	562	Escherichia coli	strain=KCJK4176		Contig	2017-09-21	ASM232468v1	GCA_002324685.1	ftp://ftp.ncbi.nlm.nih.gov/genomes/all/GCF/002/324/685/GCF_002324685.1_ASM232468v1
112	GCF_002324695.1	PRJNA224116	SAMN05363780	NTEK00000000.1	562	562	Escherichia coli	strain=KCJK4181		Contig	2017-09-21	ASM232469v1	GCA_002324695.1	ftp://ftp.ncbi.nlm.nih.gov/genomes/all/GCF/002/324/695/GCF_002324695.1_ASM232469v1
113	GCF_002324775.1	PRJNA224116	SAMN05408390	NTEL00000000.1	562	562	Escherichia coli	strain=KCJK4201		Contig	2017-09-21	ASM232477v1	GCA_002324775.1	ftp://ftp.ncbi.nlm.nih.gov/genomes/all/GCF/002/324/775/GCF_002324775.1_ASM232477v1
114	GCF_002456745.1	PRJNA224116	SAMN06049498	NKEG00000000.1	562	562	Escherichia coli	strain=MOD1-EC585		Contig	2017-10-05	ASM245674v1	GCA_002456745.1	ftp://ftp.ncbi.nlm.nih.gov/genomes/all/GCF/002/456/745/GCF_002456745.1_ASM245674v1
115	GCF_002457955.1	PRJNA224116	SAMN05605304	NKOE00000000.1	562	562	Escherichia coli	strain=MOD1-EC1932		Contig	2017-10-05	ASM245795v1	GCA_002457955.1	ftp://ftp.ncbi.nlm.nih.gov/genomes/all/GCF/002/457/955/GCF_002457955.1_ASM245795v1
116	GCF_002458095.1	PRJNA224116	SAMN05605255	NKNU00000000.1	562	562	Escherichia coli	strain=MOD1-EC1921		Contig	2017-10-05	ASM245809v1	GCA_002458095.1	ftp://ftp.ncbi.nlm.nih.gov/genomes/all/GCF/002/458/095/GCF_002458095.1_ASM245809v1
117	GCF_002461795.1	PRJNA224116	SAMN05591694	NJWK00000000.1	562	562	Escherichia coli	strain=MOD1-EC1216		Contig	2017-10-05	ASM246179v1	GCA_002461795.1	ftp://ftp.ncbi.nlm.nih.gov/genomes/all/GCF/002/461/795/GCF_002461795.1_ASM246179v1
118	GCF_002461805.1	PRJNA224116	SAMN05591741	NKPA00000000.1	562	562	Escherichia coli	strain=MOD1-EC1570		Contig	2017-10-05	ASM246180v1	GCA_002461805.1	ftp://ftp.ncbi.nlm.nih.gov/genomes/all/GCF/002/461/805/GCF_002461805.1_ASM246180v1
119	GCF_002462825.1	PRJNA224116	SAMN05591513	NKES00000000.1	562	562	Escherichia coli	strain=MOD1-EC309		Contig	2017-10-05	ASM246282v1	GCA_002462825.1	ftp://ftp.ncbi.nlm.nih.gov/genomes/all/GCF/002/462/825/GCF_002462825.1_ASM246282v1
120	GCF_002463075.1	PRJNA224116	SAMN04893485	NTNP00000000.1	562	562	Escherichia coli	strain=MOD1-EC6258		Contig	2017-10-05	ASM246307v1	GCA_002463075.1	ftp://ftp.ncbi.nlm.nih.gov/genomes/all/GCF/002/463/075/GCF_002463075.1_ASM246307v1
121	GCF_002463385.1	PRJNA224116	SAMN04902878	NTOQ00000000.1	562	562	Escherichia coli	strain=MOD1-EC6192		Contig	2017-10-05	ASM246338v1	GCA_002463385.1	ftp://ftp.ncbi.nlm.nih.gov/genomes/all/GCF/002/463/385/GCF_002463385.1_ASM246338v1
122	GCF_002463925.1	PRJNA224116	SAMN04279362	NTPS00000000.1	562	562	Escherichia coli	strain=MOD1-EC5034		Contig	2017-10-05	ASM246392v1	GCA_002463925.1	ftp://ftp.ncbi.nlm.nih.gov/genomes/all/GCF/002/463/925/GCF_002463925.1_ASM246392v1
123	GCF_002464065.1	PRJNA224116	SAMN04893480	NTNS00000000.1	562	562	Escherichia coli	strain=MOD1-EC6253		Contig	2017-10-05	ASM246406v1	GCA_002464065.1	ftp://ftp.ncbi.nlm.nih.gov/genomes/all/GCF/002/464/065/GCF_002464065.1_ASM246406v1
124	GCF_002464085.1	PRJNA224116	SAMN04893469	NTNW00000000.1	562	562	Escherichia coli	strain=MOD1-EC6242		Contig	2017-10-05	ASM246408v1	GCA_002464085.1	ftp://ftp.ncbi.nlm.nih.gov/genomes/all/GCF/002/464/085/GCF_002464085.1_ASM246408v1
125	GCF_002465625.1	PRJNA224116	SAMN06049448	NJJK00000000.1	562	562	Escherichia coli	strain=MOD1-EC901		Contig	2017-10-06	ASM246562v1	GCA_002465625.1	ftp://ftp.ncbi.nlm.nih.gov/genomes/all/GCF/002/465/625/GCF_002465625.1_ASM246562v1
126	GCF_002466425.1	PRJNA224116	SAMN05591507	NJMH00000000.1	562	562	Escherichia coli	strain=MOD1-EC315		Contig	2017-10-06	ASM246642v1	GCA_002466425.1	ftp://ftp.ncbi.nlm.nih.gov/genomes/all/GCF/002/466/425/GCF_002466425.1_ASM246642v1
127	GCF_002466445.1	PRJNA224116	SAMN05591510	NJMK00000000.1	562	562	Escherichia coli	strain=MOD1-EC312		Contig	2017-10-06	ASM246644v1	GCA_002466445.1	ftp://ftp.ncbi.nlm.nih.gov/genomes/all/GCF/002/466/445/GCF_002466445.1_ASM246644v1
128	GCF_002467025.1	PRJNA224116	SAMN05591509	NJMJ00000000.1	562	562	Escherichia coli	strain=MOD1-EC313		Contig	2017-10-06	ASM246702v1	GCA_002467025.1	ftp://ftp.ncbi.nlm.nih.gov/genomes/all/GCF/002/467/025/GCF_002467025.1_ASM246702v1
129	GCF_002467445.1	PRJNA224116	SAMN04992177	NMKX00000000.1	562	562	Escherichia coli	strain=MOD1-EC6813		Contig	2017-10-06	ASM246744v1	GCA_002467445.1	ftp://ftp.ncbi.nlm.nih.gov/genomes/all/GCF/002/467/445/GCF_002467445.1_ASM246744v1
130	GCF_002467915.1	PRJNA224116	SAMN04992370	NMNG00000000.1	562	562	Escherichia coli	strain=MOD1-EC7004		Contig	2017-10-06	ASM246791v1	GCA_002467915.1	ftp://ftp.ncbi.nlm.nih.gov/genomes/all/GCF/002/467/915/GCF_002467915.1_ASM246791v1
131	GCF_002467995.1	PRJNA224116	SAMN04992287	NMNJ00000000.1	562	562	Escherichia coli	strain=MOD1-EC6921		Contig	2017-10-06	ASM246799v1	GCA_002467995.1	ftp://ftp.ncbi.nlm.nih.gov/genomes/all/GCF/002/467/995/GCF_002467995.1_ASM246799v1
132	GCF_002468175.1	PRJNA224116	SAMN04992273	NMNT00000000.1	562	562	Escherichia coli	strain=MOD1-EC6907		Contig	2017-10-06	ASM246817v1	GCA_002468175.1	ftp://ftp.ncbi.nlm.nih.gov/genomes/all/GCF/002/468/175/GCF_002468175.1_ASM246817v1
133	GCF_002468725.1	PRJNA224116	SAMN04992443	NMLP00000000.1	562	562	Escherichia coli	strain=MOD1-EC6613		Contig	2017-10-06	ASM246872v1	GCA_002468725.1	ftp://ftp.ncbi.nlm.nih.gov/genomes/all/GCF/002/468/725/GCF_002468725.1_ASM246872v1
134	GCF_002475135.1	PRJNA224116	SAMN04279465	NOHB00000000.1	562	562	Escherichia coli	strain=MOD1-EC5127		Contig	2017-10-06	ASM247513v1	GCA_002475135.1	ftp://ftp.ncbi.nlm.nih.gov/genomes/all/GCF/002/475/135/GCF_002475135.1_ASM247513v1
135	GCF_002484515.1	PRJNA224116	SAMN04992504	NNTE00000000.1	562	562	Escherichia coli	strain=MOD1-EC6674		Contig	2017-10-06	ASM248451v1	GCA_002484515.1	ftp://ftp.ncbi.nlm.nih.gov/genomes/all/GCF/002/484/515/GCF_002484515.1_ASM248451v1
136	GCF_002484535.1	PRJNA224116	SAMN04992503	NNTF00000000.1	562	562	Escherichia coli	strain=MOD1-EC6673		Contig	2017-10-06	ASM248453v1	GCA_002484535.1	ftp://ftp.ncbi.nlm.nih.gov/genomes/all/GCF/002/484/535/GCF_002484535.1_ASM248453v1
137	GCF_002484815.1	PRJNA224116	SAMN04992487	NNTT00000000.1	562	562	Escherichia coli	strain=MOD1-EC6657		Contig	2017-10-06	ASM248481v1	GCA_002484815.1	ftp://ftp.ncbi.nlm.nih.gov/genomes/all/GCF/002/484/815/GCF_002484815.1_ASM248481v1
138	GCF_002484825.1	PRJNA224116	SAMN04992486	NNTU00000000.1	562	562	Escherichia coli	strain=MOD1-EC6656		Contig	2017-10-06	ASM248482v1	GCA_002484825.1	ftp://ftp.ncbi.nlm.nih.gov/genomes/all/GCF/002/484/825/GCF_002484825.1_ASM248482v1
139	GCF_002485695.1	PRJNA224116	SAMN04993096	NNVM00000000.1	562	562	Escherichia coli	strain=MOD1-EC6476		Contig	2017-10-06	ASM248569v1	GCA_002485695.1	ftp://ftp.ncbi.nlm.nih.gov/genomes/all/GCF/002/485/695/GCF_002485695.1_ASM248569v1
140	GCF_002485765.1	PRJNA224116	SAMN04993092	NNVO00000000.1	562	562	Escherichia coli	strain=MOD1-EC6472		Contig	2017-10-06	ASM248576v1	GCA_002485765.1	ftp://ftp.ncbi.nlm.nih.gov/genomes/all/GCF/002/485/765/GCF_002485765.1_ASM248576v1
141	GCF_002487335.1	PRJNA224116	SAMN05464480	NKUT00000000.1	562	562	Escherichia coli	strain=MOD1-EC5926		Contig	2017-10-06	ASM248733v1	GCA_002487335.1	ftp://ftp.ncbi.nlm.nih.gov/genomes/all/GCF/002/487/335/GCF_002487335.1_ASM248733v1
142	GCF_002510745.1	PRJNA224116	SAMN04993069	NLXH00000000.1	562	562	Escherichia coli	strain=MOD1-EC6450		Contig	2017-10-11	ASM251074v1	GCA_002510745.1	ftp://ftp.ncbi.nlm.nih.gov/genomes/all/GCF/002/510/745/GCF_002510745.1_ASM251074v1
143	GCF_002510845.1	PRJNA224116	SAMN04993035	NLYD00000000.1	562	562	Escherichia coli	strain=MOD1-EC6419		Contig	2017-10-11	ASM251084v1	GCA_002510845.1	ftp://ftp.ncbi.nlm.nih.gov/genomes/all/GCF/002/510/845/GCF_002510845.1_ASM251084v1
144	GCF_002510885.1	PRJNA224116	SAMN04993016	NLYJ00000000.1	562	562	Escherichia coli	strain=MOD1-EC6399		Contig	2017-10-11	ASM251088v1	GCA_002510885.1	ftp://ftp.ncbi.nlm.nih.gov/genomes/all/GCF/002/510/885/GCF_002510885.1_ASM251088v1
145	GCF_002511025.1	PRJNA224116	SAMN04993002	NMIE00000000.1	562	562	Escherichia coli	strain=MOD1-EC6385		Contig	2017-10-11	ASM251102v1	GCA_002511025.1	ftp://ftp.ncbi.nlm.nih.gov/genomes/all/GCF/002/511/025/GCF_002511025.1_ASM251102v1
146	GCF_002511115.1	PRJNA224116	SAMN04993221	NMIN00000000.1	562	562	Escherichia coli	strain=MOD1-EC6363		Contig	2017-10-11	ASM251111v1	GCA_002511115.1	ftp://ftp.ncbi.nlm.nih.gov/genomes/all/GCF/002/511/115/GCF_002511115.1_ASM251111v1
147	GCF_002511135.1	PRJNA224116	SAMN04993224	NLZD00000000.1	562	562	Escherichia coli	strain=MOD1-EC6360		Contig	2017-10-11	ASM251113v1	GCA_002511135.1	ftp://ftp.ncbi.nlm.nih.gov/genomes/all/GCF/002/511/135/GCF_002511135.1_ASM251113v1
148	GCF_002511195.1	PRJNA224116	SAMN05440420	NMIU00000000.1	562	562	Escherichia coli	strain=MOD1-EC6353		Contig	2017-10-11	ASM251119v1	GCA_002511195.1	ftp://ftp.ncbi.nlm.nih.gov/genomes/all/GCF/002/511/195/GCF_002511195.1_ASM251119v1
149	GCF_002511555.1	PRJNA224116	SAMN05452897	NLZZ00000000.1	562	562	Escherichia coli	strain=MOD1-EC6298		Contig	2017-10-11	ASM251155v1	GCA_002511555.1	ftp://ftp.ncbi.nlm.nih.gov/genomes/all/GCF/002/511/555/GCF_002511555.1_ASM251155v1
150	GCF_002511615.1	PRJNA224116	SAMN05464513	NMAB00000000.1	562	562	Escherichia coli	strain=MOD1-EC6294		Contig	2017-10-11	ASM251161v1	GCA_002511615.1	ftp://ftp.ncbi.nlm.nih.gov/genomes/all/GCF/002/511/615/GCF_002511615.1_ASM251161v1
151	GCF_002512105.1	PRJNA224116	SAMN04993101	NLXC00000000.1	562	562	Escherichia coli	strain=MOD1-EC6481		Contig	2017-10-11	ASM251210v1	GCA_002512105.1	ftp://ftp.ncbi.nlm.nih.gov/genomes/all/GCF/002/512/105/GCF_002512105.1_ASM251210v1
152	GCF_002512485.1	PRJNA224116	SAMN04992979	NLZA00000000.1	562	562	Escherichia coli	strain=MOD1-EC6365		Contig	2017-10-11	ASM251248v1	GCA_002512485.1	ftp://ftp.ncbi.nlm.nih.gov/genomes/all/GCF/002/512/485/GCF_002512485.1_ASM251248v1
153	GCF_002512785.1	PRJNA224116	SAMN05464510	NMJK00000000.1	562	562	Escherichia coli	strain=MOD1-EC6299		Contig	2017-10-11	ASM251278v1	GCA_002512785.1	ftp://ftp.ncbi.nlm.nih.gov/genomes/all/GCF/002/512/785/GCF_002512785.1_ASM251278v1
154	GCF_002513355.1	PRJNA224116	SAMN04993112	NLWV00000000.1	562	562	Escherichia coli	strain=MOD1-EC6492		Contig	2017-10-11	ASM251335v1	GCA_002513355.1	ftp://ftp.ncbi.nlm.nih.gov/genomes/all/GCF/002/513/355/GCF_002513355.1_ASM251335v1
155	GCF_002513455.1	PRJNA224116	SAMN04993100	NLXD00000000.1	562	562	Escherichia coli	strain=MOD1-EC6480		Contig	2017-10-11	ASM251345v1	GCA_002513455.1	ftp://ftp.ncbi.nlm.nih.gov/genomes/all/GCF/002/513/455/GCF_002513455.1_ASM251345v1
156	GCF_002513715.1	PRJNA224116	SAMN04993018	NLYH00000000.1	562	562	Escherichia coli	strain=MOD1-EC6401		Contig	2017-10-11	ASM251371v1	GCA_002513715.1	ftp://ftp.ncbi.nlm.nih.gov/genomes/all/GCF/002/513/715/GCF_002513715.1_ASM251371v1
157	GCF_002513785.1	PRJNA224116	SAMN04993015	NLYK00000000.1	562	562	Escherichia coli	strain=MOD1-EC6398		Contig	2017-10-11	ASM251378v1	GCA_002513785.1	ftp://ftp.ncbi.nlm.nih.gov/genomes/all/GCF/002/513/785/GCF_002513785.1_ASM251378v1
158	GCF_002514105.1	PRJNA224116	SAMN05440426	NLZI00000000.1	562	562	Escherichia coli	strain=MOD1-EC6342		Contig	2017-10-11	ASM251410v1	GCA_002514105.1	ftp://ftp.ncbi.nlm.nih.gov/genomes/all/GCF/002/514/105/GCF_002514105.1_ASM251410v1
159	GCF_002514115.1	PRJNA224116	SAMN05440432	NMJE00000000.1	562	562	Escherichia coli	strain=MOD1-EC6332		Contig	2017-10-11	ASM251411v1	GCA_002514115.1	ftp://ftp.ncbi.nlm.nih.gov/genomes/all/GCF/002/514/115/GCF_002514115.1_ASM251411v1
160	GCF_002514325.1	PRJNA224116	SAMN05452903	NMAL00000000.1	562	562	Escherichia coli	strain=MOD1-EC6263		Contig	2017-10-11	ASM251432v1	GCA_002514325.1	ftp://ftp.ncbi.nlm.nih.gov/genomes/all/GCF/002/514/325/GCF_002514325.1_ASM251432v1
161	GCF_002516075.1	PRJNA224116	SAMN05440280	NJSB00000000.1	562	562	Escherichia coli	strain=MOD1-EC3802		Contig	2017-10-05	ASM251607v1	GCA_002516075.1	ftp://ftp.ncbi.nlm.nih.gov/genomes/all/GCF/002/516/075/GCF_002516075.1_ASM251607v1
162	GCF_002516105.1	PRJNA224116	SAMN05440281	NJSC00000000.1	562	562	Escherichia coli	strain=MOD1-EC3801		Contig	2017-10-05	ASM251610v1	GCA_002516105.1	ftp://ftp.ncbi.nlm.nih.gov/genomes/all/GCF/002/516/105/GCF_002516105.1_ASM251610v1
163	GCF_002516705.1	PRJNA224116	SAMN04279482	NOGK00000000.1	562	562	Escherichia coli	strain=MOD1-EC5144		Contig	2017-10-06	ASM251670v1	GCA_002516705.1	ftp://ftp.ncbi.nlm.nih.gov/genomes/all/GCF/002/516/705/GCF_002516705.1_ASM251670v1
164	GCF_002516825.1	PRJNA224116	SAMN04279497	NOFW00000000.1	562	562	Escherichia coli	strain=MOD1-EC5158		Contig	2017-10-06	ASM251682v1	GCA_002516825.1	ftp://ftp.ncbi.nlm.nih.gov/genomes/all/GCF/002/516/825/GCF_002516825.1_ASM251682v1
165	GCF_002518475.1	PRJNA224116	SAMN04992358	NOMI00000000.1	562	562	Escherichia coli	strain=MOD1-EC6992		Contig	2017-10-11	ASM251847v1	GCA_002518475.1	ftp://ftp.ncbi.nlm.nih.gov/genomes/all/GCF/002/518/475/GCF_002518475.1_ASM251847v1
166	GCF_002518545.1	PRJNA224116	SAMN04992356	NOMK00000000.1	562	562	Escherichia coli	strain=MOD1-EC6990		Contig	2017-10-11	ASM251854v1	GCA_002518545.1	ftp://ftp.ncbi.nlm.nih.gov/genomes/all/GCF/002/518/545/GCF_002518545.1_ASM251854v1
167	GCF_002519095.1	PRJNA224116	SAMN04992325	NONM00000000.1	562	562	Escherichia coli	strain=MOD1-EC6959		Contig	2017-10-11	ASM251909v1	GCA_002519095.1	ftp://ftp.ncbi.nlm.nih.gov/genomes/all/GCF/002/519/095/GCF_002519095.1_ASM251909v1
168	GCF_002519265.1	PRJNA224116	SAMN04992315	NONV00000000.1	562	562	Escherichia coli	strain=MOD1-EC6949		Contig	2017-10-11	ASM251926v1	GCA_002519265.1	ftp://ftp.ncbi.nlm.nih.gov/genomes/all/GCF/002/519/265/GCF_002519265.1_ASM251926v1
169	GCF_002519345.1	PRJNA224116	SAMN04992311	NONZ00000000.1	562	562	Escherichia coli	strain=MOD1-EC6945		Contig	2017-10-11	ASM251934v1	GCA_002519345.1	ftp://ftp.ncbi.nlm.nih.gov/genomes/all/GCF/002/519/345/GCF_002519345.1_ASM251934v1
170	GCF_002519495.1	PRJNA224116	SAMN04992304	NOOG00000000.1	562	562	Escherichia coli	strain=MOD1-EC6938		Contig	2017-10-11	ASM251949v1	GCA_002519495.1	ftp://ftp.ncbi.nlm.nih.gov/genomes/all/GCF/002/519/495/GCF_002519495.1_ASM251949v1
171	GCF_002519535.1	PRJNA224116	SAMN04992302	NOOI00000000.1	562	562	Escherichia coli	strain=MOD1-EC6936		Contig	2017-10-11	ASM251953v1	GCA_002519535.1	ftp://ftp.ncbi.nlm.nih.gov/genomes/all/GCF/002/519/535/GCF_002519535.1_ASM251953v1
172	GCF_002520225.1	PRJNA224116	SAMN04992237	NOPQ00000000.1	562	562	Escherichia coli	strain=MOD1-EC6871		Contig	2017-10-11	ASM252022v1	GCA_002520225.1	ftp://ftp.ncbi.nlm.nih.gov/genomes/all/GCF/002/520/225/GCF_002520225.1_ASM252022v1
173	GCF_002520645.1	PRJNA224116	SAMN04992213	NOQL00000000.1	562	562	Escherichia coli	strain=MOD1-EC6847		Contig	2017-10-11	ASM252064v1	GCA_002520645.1	ftp://ftp.ncbi.nlm.nih.gov/genomes/all/GCF/002/520/645/GCF_002520645.1_ASM252064v1
174	GCF_002520915.1	PRJNA224116	SAMN04992178	NORA00000000.1	562	562	Escherichia coli	strain=MOD1-EC6814		Contig	2017-10-11	ASM252091v1	GCA_002520915.1	ftp://ftp.ncbi.nlm.nih.gov/genomes/all/GCF/002/520/915/GCF_002520915.1_ASM252091v1
175	GCF_002521765.1	PRJNA224116	SAMN04992138	NORP00000000.1	562	562	Escherichia coli	strain=MOD1-EC6790		Contig	2017-10-11	ASM252176v1	GCA_002521765.1	ftp://ftp.ncbi.nlm.nih.gov/genomes/all/GCF/002/521/765/GCF_002521765.1_ASM252176v1
176	GCF_002522105.1	PRJNA224116	SAMN04992591	NOSO00000000.1	562	562	Escherichia coli	strain=MOD1-EC6760		Contig	2017-10-11	ASM252210v1	GCA_002522105.1	ftp://ftp.ncbi.nlm.nih.gov/genomes/all/GCF/002/522/105/GCF_002522105.1_ASM252210v1
177	GCF_002534825.1	PRJNA224116	SAMN05452850	NKUX00000000.1	562	562	Escherichia coli	strain=MOD1-EC5919		Contig	2017-10-13	ASM253482v1	GCA_002534825.1	ftp://ftp.ncbi.nlm.nih.gov/genomes/all/GCF/002/534/825/GCF_002534825.1_ASM253482v1
178	GCF_002534845.1	PRJNA224116	SAMN05452849	NKUW00000000.1	562	562	Escherichia coli	strain=MOD1-EC5921		Contig	2017-10-13	ASM253484v1	GCA_002534845.1	ftp://ftp.ncbi.nlm.nih.gov/genomes/all/GCF/002/534/845/GCF_002534845.1_ASM253484v1
179	GCF_002535625.1	PRJNA224116	SAMN04881304	NMAV00000000.1	562	562	Escherichia coli	strain=MOD1-EC6227		Contig	2017-10-13	ASM253562v1	GCA_002535625.1	ftp://ftp.ncbi.nlm.nih.gov/genomes/all/GCF/002/535/625/GCF_002535625.1_ASM253562v1
180	GCF_002535905.1	PRJNA224116	SAMN04902853	NMBP00000000.1	562	562	Escherichia coli	strain=MOD1-EC6166		Contig	2017-10-13	ASM253590v1	GCA_002535905.1	ftp://ftp.ncbi.nlm.nih.gov/genomes/all/GCF/002/535/905/GCF_002535905.1_ASM253590v1
181	GCF_002536955.1	PRJNA224116	SAMN04902856	NMBN00000000.1	562	562	Escherichia coli	strain=MOD1-EC6169		Contig	2017-10-13	ASM253695v1	GCA_002536955.1	ftp://ftp.ncbi.nlm.nih.gov/genomes/all/GCF/002/536/955/GCF_002536955.1_ASM253695v1
182	GCF_002536975.1	PRJNA224116	SAMN04881292	NMBA00000000.1	562	562	Escherichia coli	strain=MOD1-EC6215		Contig	2017-10-13	ASM253697v1	GCA_002536975.1	ftp://ftp.ncbi.nlm.nih.gov/genomes/all/GCF/002/536/975/GCF_002536975.1_ASM253697v1
183	GCF_002538415.1	PRJNA224116	SAMN05439428	NMFM00000000.1	562	562	Escherichia coli	strain=MOD1-EC5998		Contig	2017-10-13	ASM253841v1	GCA_002538415.1	ftp://ftp.ncbi.nlm.nih.gov/genomes/all/GCF/002/538/415/GCF_002538415.1_ASM253841v1
184	GCF_002538775.1	PRJNA224116	SAMN05439416	NMGE00000000.1	562	562	Escherichia coli	strain=MOD1-EC5978		Contig	2017-10-13	ASM253877v1	GCA_002538775.1	ftp://ftp.ncbi.nlm.nih.gov/genomes/all/GCF/002/538/775/GCF_002538775.1_ASM253877v1
185	GCF_002542055.1	PRJNA224116	SAMN05439468	NMEC00000000.1	562	562	Escherichia coli	strain=MOD1-EC6043		Contig	2017-10-13	ASM254205v1	GCA_002542055.1	ftp://ftp.ncbi.nlm.nih.gov/genomes/all/GCF/002/542/055/GCF_002542055.1_ASM254205v1
186	GCF_002542255.1	PRJNA224116	SAMN05439476	NMEH00000000.1	562	562	Escherichia coli	strain=MOD1-EC6034		Contig	2017-10-13	ASM254225v1	GCA_002542255.1	ftp://ftp.ncbi.nlm.nih.gov/genomes/all/GCF/002/542/255/GCF_002542255.1_ASM254225v1
187	GCF_002542855.1	PRJNA224116	SAMN05439452	NMEW00000000.1	562	562	Escherichia coli	strain=MOD1-EC6017		Contig	2017-10-13	ASM254285v1	GCA_002542855.1	ftp://ftp.ncbi.nlm.nih.gov/genomes/all/GCF/002/542/855/GCF_002542855.1_ASM254285v1
188	GCF_002543075.1	PRJNA224116	SAMN05439459	NMFD00000000.1	562	562	Escherichia coli	strain=MOD1-EC6010		Contig	2017-10-13	ASM254307v1	GCA_002543075.1	ftp://ftp.ncbi.nlm.nih.gov/genomes/all/GCF/002/543/075/GCF_002543075.1_ASM254307v1
189	GCF_002544105.1	PRJNA224116	SAMN05439395	NMGM00000000.1	562	562	Escherichia coli	strain=MOD1-EC5968		Contig	2017-10-13	ASM254410v1	GCA_002544105.1	ftp://ftp.ncbi.nlm.nih.gov/genomes/all/GCF/002/544/105/GCF_002544105.1_ASM254410v1
190	GCF_002545485.1	PRJNA224116	SAMN05439368	NNZS00000000.1	562	562	Escherichia coli	strain=MOD1-EC5881		Contig	2017-10-13	ASM254548v1	GCA_002545485.1	ftp://ftp.ncbi.nlm.nih.gov/genomes/all/GCF/002/545/485/GCF_002545485.1_ASM254548v1
191	GCF_002546625.1	PRJNA224116	SAMN04881303	NNYD00000000.1	562	562	Escherichia coli	strain=MOD1-EC6226		Contig	2017-10-13	ASM254662v1	GCA_002546625.1	ftp://ftp.ncbi.nlm.nih.gov/genomes/all/GCF/002/546/625/GCF_002546625.1_ASM254662v1
192	GCF_002546665.1	PRJNA224116	SAMN04902890	NNYE00000000.1	562	562	Escherichia coli	strain=MOD1-EC6204		Contig	2017-10-13	ASM254666v1	GCA_002546665.1	ftp://ftp.ncbi.nlm.nih.gov/genomes/all/GCF/002/546/665/GCF_002546665.1_ASM254666v1
193	GCF_002741335.1	PRJNA224116	SAMN04621488		562	562	Escherichia coli	strain=F5656C1		Complete Genome	2017-11-02	ASM274133v1	GCA_002741335.1	ftp://ftp.ncbi.nlm.nih.gov/genomes/all/GCF/002/741/335/GCF_002741335.1_ASM274133v1
194	GCF_002761675.1	PRJNA224116	SAMN07839395	PENN00000000.1	562	562	Escherichia coli	strain=ABU 1		Contig	2017-11-07	ASM276167v1	GCA_002761675.1	ftp://ftp.ncbi.nlm.nih.gov/genomes/all/GCF/002/761/675/GCF_002761675.1_ASM276167v1
195	GCF_002848325.1	PRJNA224116	SAMN08211922	PKGJ00000000.1	562	562	Escherichia coli	strain=L12		Contig	2017-12-28	ASM284832v1	GCA_002848325.1	ftp://ftp.ncbi.nlm.nih.gov/genomes/all/GCF/002/848/325/GCF_002848325.1_ASM284832v1
196	GCF_002861245.1	PRJNA224116	SAMN08193663	PKHI00000000.1	562	562	Escherichia coli	strain=UMB0900		Contig	2017-12-28	ASM286124v1	GCA_002861245.1	ftp://ftp.ncbi.nlm.nih.gov/genomes/all/GCF/002/861/245/GCF_002861245.1_ASM286124v1
197	GCF_002941825.1	PRJNA224116	SAMN08534294	PTMS00000000.1	562	562	Escherichia coli	strain=YH17170		Scaffold	2018-02-25	ASM294182v1	GCA_002941825.1	ftp://ftp.ncbi.nlm.nih.gov/genomes/all/GCF/002/941/825/GCF_002941825.1_ASM294182v1
198	GCF_002942605.1	PRJNA224116	SAMN08469959	PTOH00000000.1	562	562	Escherichia coli	strain=LN_F20_1		Contig	2018-02-25	ASM294260v1	GCA_002942605.1	ftp://ftp.ncbi.nlm.nih.gov/genomes/all/GCF/002/942/605/GCF_002942605.1_ASM294260v1
199	GCF_002942665.1	PRJNA224116	SAMN08469955	PTOL00000000.1	562	562	Escherichia coli	strain=JL_F12_1		Contig	2018-02-25	ASM294266v1	GCA_002942665.1	ftp://ftp.ncbi.nlm.nih.gov/genomes/all/GCF/002/942/665/GCF_002942665.1_ASM294266v1
200	GCF_002943155.1	PRJNA224116	SAMN08533376	PTQA00000000.1	562	562	Escherichia coli	strain=SWECR0161		Contig	2018-02-25	ASM294315v1	GCA_002943155.1	ftp://ftp.ncbi.nlm.nih.gov/genomes/all/GCF/002/943/155/GCF_002943155.1_ASM294315v1
201	GCF_002943245.1	PRJNA224116	SAMN08533375	PTQB00000000.1	562	562	Escherichia coli	strain=SWECR0148		Contig	2018-02-25	ASM294324v1	GCA_002943245.1	ftp://ftp.ncbi.nlm.nih.gov/genomes/all/GCF/002/943/245/GCF_002943245.1_ASM294324v1
202	GCF_002943285.1	PRJNA224116	SAMN08533374	PTQC00000000.1	562	562	Escherichia coli	strain=CowEC285		Contig	2018-02-25	ASM294328v1	GCA_002943285.1	ftp://ftp.ncbi.nlm.nih.gov/genomes/all/GCF/002/943/285/GCF_002943285.1_ASM294328v1
203	GCF_002971475.1	PRJNA224116	SAMN03382590	JZNC00000000.1	562	562	Escherichia coli	strain=HT2012DB09		Scaffold	2018-03-06	ASM297147v1	GCA_002971475.1	ftp://ftp.ncbi.nlm.nih.gov/genomes/all/GCF/002/971/475/GCF_002971475.1_ASM297147v1
204	GCF_002993505.1	PRJNA224116	SAMN08636682	PVOE00000000.1	562	562	Escherichia coli	strain=KG-13		Contig	2018-03-11	ASM299350v1	GCA_002993505.1	ftp://ftp.ncbi.nlm.nih.gov/genomes/all/GCF/002/993/505/GCF_002993505.1_ASM299350v1
205	GCF_002993585.1	PRJNA224116	SAMN08636685	PVOG00000000.1	562	562	Escherichia coli	strain=KG-15		Contig	2018-03-11	ASM299358v1	GCA_002993585.1	ftp://ftp.ncbi.nlm.nih.gov/genomes/all/GCF/002/993/585/GCF_002993585.1_ASM299358v1
206	GCF_002993605.1	PRJNA224116	SAMN08630965	PVOM00000000.1	562	562	Escherichia coli	strain=KG-9		Contig	2018-03-11	ASM299360v1	GCA_002993605.1	ftp://ftp.ncbi.nlm.nih.gov/genomes/all/GCF/002/993/605/GCF_002993605.1_ASM299360v1
207	GCF_002993665.1	PRJNA224116	SAMN08630961	PVOK00000000.1	562	562	Escherichia coli	strain=KG-6		Contig	2018-03-11	ASM299366v1	GCA_002993665.1	ftp://ftp.ncbi.nlm.nih.gov/genomes/all/GCF/002/993/665/GCF_002993665.1_ASM299366v1
208	GCF_003018335.1	PRJNA224116	SAMN08579597		562	562	Escherichia coli	strain=2013C-4282		Complete Genome	2018-03-26	ASM301833v1	GCA_003018335.1	ftp://ftp.ncbi.nlm.nih.gov/genomes/all/GCF/003/018/335/GCF_003018335.1_ASM301833v1
209	GCF_003018355.1	PRJNA224116	SAMN08579602		562	562	Escherichia coli	strain=00-3076		Complete Genome	2018-03-26	ASM301835v1	GCA_003018355.1	ftp://ftp.ncbi.nlm.nih.gov/genomes/all/GCF/003/018/355/GCF_003018355.1_ASM301835v1
210	GCF_003048105.1	PRJNA224116	SAMN08823434	QAFX00000000.1	562	562	Escherichia coli	strain=KG-23		Contig	2018-04-10	ASM304810v1	GCA_003048105.1	ftp://ftp.ncbi.nlm.nih.gov/genomes/all/GCF/003/048/105/GCF_003048105.1_ASM304810v1
211	GCF_003145045.1	PRJNA224116	SAMN06641873	NBCJ00000000.1	562	562	Escherichia coli	strain=Win2012_WWKa_NEU_51		Scaffold	2018-05-21	ASM314504v1	GCA_003145045.1	ftp://ftp.ncbi.nlm.nih.gov/genomes/all/GCF/003/145/045/GCF_003145045.1_ASM314504v1
212	GCF_003146095.1	PRJNA224116	SAMN06641806	NBKG00000000.1	562	562	Escherichia coli	strain=Spr2012_WWKa_OUT_3		Scaffold	2018-05-21	ASM314609v1	GCA_003146095.1	ftp://ftp.ncbi.nlm.nih.gov/genomes/all/GCF/003/146/095/GCF_003146095.1_ASM314609v1
213	GCF_003180975.1	PRJNA224116	SAMN09245645		562	562	Escherichia coli	strain=DA33133		Complete Genome	2018-05-31	ASM318097v1	GCA_003180975.1	ftp://ftp.ncbi.nlm.nih.gov/genomes/all/GCF/003/180/975/GCF_003180975.1_ASM318097v1
214	GCF_003288855.1	PRJNA224116	SAMN07163061	NHYW00000000.1	562	562	Escherichia coli	strain=1608190032		Contig	2018-07-05	ASM328885v1	GCA_003288855.1	ftp://ftp.ncbi.nlm.nih.gov/genomes/all/GCF/003/288/855/GCF_003288855.1_ASM328885v1
215	GCF_003291895.1	PRJNA224116	SAMN08148373	PJHE00000000.1	562	562	Escherichia coli	strain=HLJ8		Scaffold	2018-07-09	ASM329189v1	GCA_003291895.1	ftp://ftp.ncbi.nlm.nih.gov/genomes/all/GCF/003/291/895/GCF_003291895.1_ASM329189v1
216	GCF_003292065.1	PRJNA224116	SAMN08148350	PJIB00000000.1	562	562	Escherichia coli	strain=AH58		Scaffold	2018-07-09	ASM329206v1	GCA_003292065.1	ftp://ftp.ncbi.nlm.nih.gov/genomes/all/GCF/003/292/065/GCF_003292065.1_ASM329206v1
217	GCF_003292795.1	PRJNA224116	SAMN07556657	NRUL00000000.1	562	562	Escherichia coli	strain=A423		Scaffold	2018-07-09	ASM329279v1	GCA_003292795.1	ftp://ftp.ncbi.nlm.nih.gov/genomes/all/GCF/003/292/795/GCF_003292795.1_ASM329279v1
218	GCF_003292915.1	PRJNA224116	SAMN07556648	NRUU00000000.1	562	562	Escherichia coli	strain=B211		Scaffold	2018-07-09	ASM329291v1	GCA_003292915.1	ftp://ftp.ncbi.nlm.nih.gov/genomes/all/GCF/003/292/915/GCF_003292915.1_ASM329291v1
219	GCF_003299545.1	PRJNA224116	SAMD00126414	BGRY00000000.1	562	562	Escherichia coli	strain=TUM18589		Contig	2018-06-29	ASM329954v1	GCA_003299545.1	ftp://ftp.ncbi.nlm.nih.gov/genomes/all/GCF/003/299/545/GCF_003299545.1_ASM329954v1
220	GCF_003301555.1	PRJNA224116	SAMN07556612	NRWE00000000.1	562	562	Escherichia coli	strain=A415		Scaffold	2018-07-09	ASM330155v1	GCA_003301555.1	ftp://ftp.ncbi.nlm.nih.gov/genomes/all/GCF/003/301/555/GCF_003301555.1_ASM330155v1
221	GCF_003302635.1	PRJNA224116	SAMN07556553	NRYL00000000.1	562	562	Escherichia coli	strain=A61		Contig	2018-07-09	ASM330263v1	GCA_003302635.1	ftp://ftp.ncbi.nlm.nih.gov/genomes/all/GCF/003/302/635/GCF_003302635.1_ASM330263v1
222	GCF_003303715.1	PRJNA224116	SAMN07556499	NSAN00000000.1	562	562	Escherichia coli	strain=A37		Scaffold	2018-07-09	ASM330371v1	GCA_003303715.1	ftp://ftp.ncbi.nlm.nih.gov/genomes/all/GCF/003/303/715/GCF_003303715.1_ASM330371v1
223	GCF_003304155.1	PRJNA224116	SAMN07556600	NRWQ00000000.1	562	562	Escherichia coli	strain=A419		Scaffold	2018-07-09	ASM330415v1	GCA_003304155.1	ftp://ftp.ncbi.nlm.nih.gov/genomes/all/GCF/003/304/155/GCF_003304155.1_ASM330415v1
224	GCF_003321715.1	PRJNA224116	SAMN08519285	PUQR00000000.1	562	562	Escherichia coli	strain=GER_EN01_1501_Eco_087		Contig	2018-07-15	ASM332171v1	GCA_003321715.1	ftp://ftp.ncbi.nlm.nih.gov/genomes/all/GCF/003/321/715/GCF_003321715.1_ASM332171v1
225	GCF_003321865.1	PRJNA224116	SAMN08519274	PURC00000000.1	562	562	Escherichia coli	strain=KOS_DS02_1507_Eco_071		Contig	2018-07-15	ASM332186v1	GCA_003321865.1	ftp://ftp.ncbi.nlm.nih.gov/genomes/all/GCF/003/321/865/GCF_003321865.1_ASM332186v1
226	GCF_003322845.1	PRJNA224116	SAMN08519278	PUQY00000000.1	562	562	Escherichia coli	strain=GER_MD77_1507_Eco_077		Contig	2018-07-15	ASM332284v1	GCA_003322845.1	ftp://ftp.ncbi.nlm.nih.gov/genomes/all/GCF/003/322/845/GCF_003322845.1_ASM332284v1
227	GCF_003333645.1	PRJNA224116	SAMN05452815	QOYR00000000.1	562	562	Escherichia coli	strain=MOD1-ECOR58		Contig	2018-07-21	ASM333364v1	GCA_003333645.1	ftp://ftp.ncbi.nlm.nih.gov/genomes/all/GCF/003/333/645/GCF_003333645.1_ASM333364v1
228	GCF_003334465.1	PRJNA224116	SAMN05452809	QOYZ00000000.1	562	562	Escherichia coli	strain=MOD1-ECOR67		Contig	2018-07-21	ASM333446v1	GCA_003334465.1	ftp://ftp.ncbi.nlm.nih.gov/genomes/all/GCF/003/334/465/GCF_003334465.1_ASM333446v1
229	GCF_003357405.1	PRJNA224116	SAMN08463005	QOLR00000000.1	562	562	Escherichia coli	strain=SC393		Scaffold	2018-08-03	ASM335740v1	GCA_003357405.1	ftp://ftp.ncbi.nlm.nih.gov/genomes/all/GCF/003/357/405/GCF_003357405.1_ASM335740v1
230	GCF_003357505.1	PRJNA224116	SAMN08463000	QOLW00000000.1	562	562	Escherichia coli	strain=SC388		Scaffold	2018-08-03	ASM335750v1	GCA_003357505.1	ftp://ftp.ncbi.nlm.nih.gov/genomes/all/GCF/003/357/505/GCF_003357505.1_ASM335750v1
231	GCF_003389055.1	PRJNA224116	SAMN09399345	QLJS00000000.1	562	562	Escherichia coli	strain=LMR3180		Contig	2018-08-14	ASM338905v1	GCA_003389055.1	ftp://ftp.ncbi.nlm.nih.gov/genomes/all/GCF/003/389/055/GCF_003389055.1_ASM338905v1
232	GCF_003470965.1	PRJNA224116	SAMN09736277	QRHV00000000.1	562	562	Escherichia coli	strain=AM23-14AC		Scaffold	2018-09-06	ASM347096v1	GCA_003470965.1	ftp://ftp.ncbi.nlm.nih.gov/genomes/all/GCF/003/470/965/GCF_003470965.1_ASM347096v1
233	GCF_003583465.1	PRJNA224116	SAMN09914149	QXHK00000000.1	562	562	Escherichia coli	strain=PS00212		Contig	2018-09-20	E.coli sp strain PS00212	GCA_003583465.1	ftp://ftp.ncbi.nlm.nih.gov/genomes/all/GCF/003/583/465/GCF_003583465.1_E.coli_sp_strain_PS00212
234	GCF_003651325.1	PRJNA224116	SAMN10060928	QYYF00000000.1	562	562	Escherichia coli	strain=4581-2		Contig	2018-10-15	ASM365132v1	GCA_003651325.1	ftp://ftp.ncbi.nlm.nih.gov/genomes/all/GCF/003/651/325/GCF_003651325.1_ASM365132v1
235	GCF_003686495.1	PRJNA224116	SAMN10187511	RDDA00000000.1	562	562	Escherichia coli	strain=CFTT088		Contig	2018-10-24	ASM368649v1	GCA_003686495.1	ftp://ftp.ncbi.nlm.nih.gov/genomes/all/GCF/003/686/495/GCF_003686495.1_ASM368649v1
236	GCF_003686705.1	PRJNA224116	SAMN10187520	RDCR00000000.1	562	562	Escherichia coli	strain=CFFY137		Contig	2018-10-24	ASM368670v1	GCA_003686705.1	ftp://ftp.ncbi.nlm.nih.gov/genomes/all/GCF/003/686/705/GCF_003686705.1_ASM368670v1
237	GCF_003830315.1	PRJNA224116	SAMN10358852	RHMH00000000.1	562	562	Escherichia coli	strain=PN86		Contig	2018-11-26	ASM383031v1	GCA_003830315.1	ftp://ftp.ncbi.nlm.nih.gov/genomes/all/GCF/003/830/315/GCF_003830315.1_ASM383031v1
238	GCF_003885915.1	PRJNA224116	SAMN09665214	RRUV00000000.1	562	562	Escherichia coli	strain=UMB5978		Contig	2018-12-06	ASM388591v1	GCA_003885915.1	ftp://ftp.ncbi.nlm.nih.gov/genomes/all/GCF/003/885/915/GCF_003885915.1_ASM388591v1
239	GCF_003886245.1	PRJNA224116	SAMN09665197	RRVM00000000.1	562	562	Escherichia coli	strain=UMB1356		Contig	2018-12-06	ASM388624v1	GCA_003886245.1	ftp://ftp.ncbi.nlm.nih.gov/genomes/all/GCF/003/886/245/GCF_003886245.1_ASM388624v1
240	GCF_003886285.1	PRJNA224116	SAMN09665194	RRVP00000000.1	562	562	Escherichia coli	strain=UMB1347		Contig	2018-12-06	ASM388628v1	GCA_003886285.1	ftp://ftp.ncbi.nlm.nih.gov/genomes/all/GCF/003/886/285/GCF_003886285.1_ASM388628v1
241	GCF_003892635.1	PRJNA224116	SAMN09665170	RRWN00000000.1	562	562	Escherichia coli	strain=UMB0923		Contig	2018-12-06	ASM389263v1	GCA_003892635.1	ftp://ftp.ncbi.nlm.nih.gov/genomes/all/GCF/003/892/635/GCF_003892635.1_ASM389263v1
242	GCF_003970875.1	PRJNA224116	SAMN10537408	RWJY00000000.1	562	562	Escherichia coli	strain=ASBT-1		Scaffold	2018-12-15	ASM397087v1	GCA_003970875.1	ftp://ftp.ncbi.nlm.nih.gov/genomes/all/GCF/003/970/875/GCF_003970875.1_ASM397087v1
243	GCF_003984025.1	PRJNA224116	SAMN08161273	PNZT00000000.1	562	562	Escherichia coli	strain=202974		Contig	2018-12-28	ASM398402v1	GCA_003984025.1	ftp://ftp.ncbi.nlm.nih.gov/genomes/all/GCF/003/984/025/GCF_003984025.1_ASM398402v1
244	GCF_003988355.1	PRJNA224116	SAMN10222471	RDCG00000000.1	562	562	Escherichia coli	strain=NAEC1154		Contig	2018-12-31	ASM398835v1	GCA_003988355.1	ftp://ftp.ncbi.nlm.nih.gov/genomes/all/GCF/003/988/355/GCF_003988355.1_ASM398835v1
245	GCF_004000135.1	PRJNA224116	SAMN07436527	NPIN00000000.1	562	562	Escherichia coli	strain=CCPM 6220		Contig	2019-01-08	ASM400013v1	GCA_004000135.1	ftp://ftp.ncbi.nlm.nih.gov/genomes/all/GCF/004/000/135/GCF_004000135.1_ASM400013v1
246	GCF_004054265.1	PRJNA224116	SAMN10737003	SBKH00000000.1	562	562	Escherichia coli	strain=EC257		Contig	2019-01-19	ASM405426v1	GCA_004054265.1	ftp://ftp.ncbi.nlm.nih.gov/genomes/all/GCF/004/054/265/GCF_004054265.1_ASM405426v1
247	GCF_004116855.1	PRJNA224116	SAMN10748593		562	562	Escherichia coli	strain=BR14-DEC		Chromosome	2019-01-29	ASM411685v1	GCA_004116855.1	ftp://ftp.ncbi.nlm.nih.gov/genomes/all/GCF/004/116/855/GCF_004116855.1_ASM411685v1
248	GCF_900169845.1	PRJNA224116	SAMEA103915295	FWEG00000000.1	562	562	Escherichia coli		D10	Scaffold	2017-05-16	15.TR.020_20Carba_KPC	GCA_900169845.1	ftp://ftp.ncbi.nlm.nih.gov/genomes/all/GCF/900/169/845/GCF_900169845.1_15.TR.020_20Carba_KPC
249	GCF_900239835.1	PRJNA224116	SAMEA104399933	OENJ00000000.1	562	562	Escherichia coli		R0007_203	Contig	2018-01-02	ASM90023983v1	GCA_900239835.1	ftp://ftp.ncbi.nlm.nih.gov/genomes/all/GCF/900/239/835/GCF_900239835.1_ASM90023983v1
250	GCF_900448705.1	PRJNA224116	SAMEA3368284	UGAY00000000.1	562	562	Escherichia coli	strain=NCTC11128		Contig	2018-08-01	38351_C01	GCA_900448705.1	ftp://ftp.ncbi.nlm.nih.gov/genomes/all/GCF/900/448/705/GCF_900448705.1_38351_C01
251	GCF_900478725.1	PRJNA224116	SAMEA3472065	UCUS00000000.1	562	562	Escherichia coli	strain=VREC0413		Scaffold	2018-06-30	17261_8#28	GCA_900478725.1	ftp://ftp.ncbi.nlm.nih.gov/genomes/all/GCF/900/478/725/GCF_900478725.1_17261_8_28
252	GCF_900479045.1	PRJNA224116	SAMEA3472087	UCVU00000000.1	562	562	Escherichia coli	strain=VREC0428		Scaffold	2018-06-30	19084_1#39	GCA_900479045.1	ftp://ftp.ncbi.nlm.nih.gov/genomes/all/GCF/900/479/045/GCF_900479045.1_19084_1_39
253	GCF_900479065.1	PRJNA224116	SAMEA3472085	UCVW00000000.1	562	562	Escherichia coli	strain=VREC0427		Scaffold	2018-06-30	17261_8#38	GCA_900479065.1	ftp://ftp.ncbi.nlm.nih.gov/genomes/all/GCF/900/479/065/GCF_900479065.1_17261_8_38
254	GCF_900479565.1	PRJNA224116	SAMEA3472155	UCYJ00000000.1	562	562	Escherichia coli	strain=VREC0312		Scaffold	2018-06-29	17261_7#68	GCA_900479565.1	ftp://ftp.ncbi.nlm.nih.gov/genomes/all/GCF/900/479/565/GCF_900479565.1_17261_7_68
255	GCF_900480325.1	PRJNA224116	SAMEA3753106	UDAQ00000000.1	562	562	Escherichia coli	strain=VREC0605		Scaffold	2018-06-30	17328_2#73	GCA_900480325.1	ftp://ftp.ncbi.nlm.nih.gov/genomes/all/GCF/900/480/325/GCF_900480325.1_17328_2_73
256	GCF_900480335.1	PRJNA224116	SAMEA3752389	UDAH00000000.1	562	562	Escherichia coli	strain=VREC0606		Scaffold	2018-06-30	17328_2#74	GCA_900480335.1	ftp://ftp.ncbi.nlm.nih.gov/genomes/all/GCF/900/480/335/GCF_900480335.1_17328_2_74
257	GCF_900480575.1	PRJNA224116	SAMEA3752568	UDAY00000000.1	562	562	Escherichia coli	strain=VREC0610		Contig	2018-06-30	17328_2#77	GCA_900480575.1	ftp://ftp.ncbi.nlm.nih.gov/genomes/all/GCF/900/480/575/GCF_900480575.1_17328_2_77
258	GCF_900480705.1	PRJNA224116	SAMEA3753134	UDBW00000000.1	562	562	Escherichia coli	strain=VRES0186		Scaffold	2018-06-29	17870_4#21	GCA_900480705.1	ftp://ftp.ncbi.nlm.nih.gov/genomes/all/GCF/900/480/705/GCF_900480705.1_17870_4_21
259	GCF_900480745.1	PRJNA224116	SAMEA3752264	UDBT00000000.1	562	562	Escherichia coli	strain=VRES0187		Scaffold	2018-06-29	17870_4#22	GCA_900480745.1	ftp://ftp.ncbi.nlm.nih.gov/genomes/all/GCF/900/480/745/GCF_900480745.1_17870_4_22
260	GCF_900482145.1	PRJNA224116	SAMEA3484439	UDHA00000000.1	562	562	Escherichia coli	strain=VREC0630		Scaffold	2018-06-30	17651_3#78	GCA_900482145.1	ftp://ftp.ncbi.nlm.nih.gov/genomes/all/GCF/900/482/145/GCF_900482145.1_17651_3_78
261	GCF_900482185.1	PRJNA224116	SAMEA3484440	UDHD00000000.1	562	562	Escherichia coli	strain=VREC0631		Scaffold	2018-06-29	17651_3#79	GCA_900482185.1	ftp://ftp.ncbi.nlm.nih.gov/genomes/all/GCF/900/482/185/GCF_900482185.1_17651_3_79
262	GCF_900490625.1	PRJNA224116	SAMEA4643523	UEMI00000000.1	562	562	Escherichia coli	strain=KCRI-365	R0007_365	Contig	2018-06-29	De novo assembly of KCRI isolate R0007_365	GCA_900490625.1	ftp://ftp.ncbi.nlm.nih.gov/genomes/all/GCF/900/490/625/GCF_900490625.1_De_novo_assembly_of_KCRI_isolate_R0007_365
263	GCF_900499265.1	PRJNA224116	SAMEA4811092	UIIJ00000000.1	562	562	Escherichia coli		641A	Contig	2018-08-07	641A	GCA_900499265.1	ftp://ftp.ncbi.nlm.nih.gov/genomes/all/GCF/900/499/265/GCF_900499265.1_641A
264	GCF_900499355.1	PRJNA224116	SAMEA4811071	UIIM00000000.1	562	562	Escherichia coli		370D	Contig	2018-08-08	370D	GCA_900499355.1	ftp://ftp.ncbi.nlm.nih.gov/genomes/all/GCF/900/499/355/GCF_900499355.1_370D
265	GCF_900499445.1	PRJNA224116	SAMEA4811102	UIIU00000000.1	562	562	Escherichia coli		952A	Contig	2018-08-07	952A	GCA_900499445.1	ftp://ftp.ncbi.nlm.nih.gov/genomes/all/GCF/900/499/445/GCF_900499445.1_952A
