# Supplementary material for: High Genomic Diversity and Heterogenous Origins of Pathogenic and Antibiotic-Resistant Escherichia coli in Household Settings Represent a Challenge to Reducing Transmission in Low-Income Settings
Source: mSphere. 2020 Jan 15;5(1):e00704-19. doi: 10.1128/mSphere.00704-19 (PMC6968650; doi:10.1128/mSphere.00704-19)
Supplement: TABLE S6 [file mSphere.00704-19-st006.xlsx]

## Sheet: TableS6_MontealegreMC.etal.
Table S6
Proteina	Annotationb	Cluster Frequency	Total Frequency	Frequency Difference	Adj. p	Category
HH08H_01091	DNA base-flipping protein	1	0.18	0.82	<0.001	DNA Repair
HH26C_02641	Formate dehydrogenase H	1	0.18	0.82	<0.001	Metabolism
HH49S_02318	Regulatory peptide whose translation enables hokB expression	0.97	0.18	0.79	<0.001	Toxin
HH14C_02366	Formate dehydrogenase H	0.88	0.16	0.72	<0.001	Metabolism
HH13C_03540	Fatty acyl-CoA synthetase	0.88	0.16	0.72	<0.001	Metabolism
WP_000929530.1	DUF1482 domain-containing protein	1	0.36	0.64	<0.001	Unknown
NP_414907.2	IS3 element protein InsE	0.77	0.17	0.6	<0.001	Insertion Sequence
HH24CH_02309	Small protein	0.72	0.13	0.59	<0.001	Unknown
HH03C_03974	Putative DNA-binding transcriptional regulator	0.72	0.14	0.58	<0.001	Gene Activity
HH14H_02551	MotB protein, enables flagellar motor rotation, linking torque machinery to cell wall	0.68	0.13	0.55	<0.001	Virulence
HH24H_03349	Small toxic membrane polypeptide	0.68	0.14	0.54	<0.001	Toxin/Unknown
HH16H_03995	Arylsulfatase	0.62	0.11	0.51	<0.001	Metabolism
WP_077764855.1	Fimbrial protein	0.72	0.24	0.48	<0.001	Environment/Virulence
HH13C_00497	Adhesin-like autotransporter	0.6	0.12	0.48	<0.001	Virulence
HH16C_04105	IS1 protein InsA	0.58	0.11	0.47	<0.001	Insertion Sequence
HH20H_01943	6-phospho-alpha-glucosidase	0.57	0.1	0.47	<0.001	Metabolism
HH20CH_04327	putative inner membrane protein	1	0.58	0.42	<0.001	Unknown
WP_001295577.1	YmiA family putative membrane protein	1	0.54	0.46	<0.001	Unknown
HH24H_01145	HokC, Gef toxin; interferes with membrane function when in excess	0.55	0.1	0.45	<0.001	Toxin
WP_001307471.1	Inactive 6-phospho-alpha-glucosidase	0.78	0.33	0.45	<0.001	Metabolism
WP_000710619.1	DUF1471 domain-containing protein	0.98	0.53	0.45	<0.001	Unknown
WP_001286216.1	Gamma carbonic anhydrase family protein	1	0.56	0.44	<0.001	Metabolism/Stasis
HH16C_03755	IS2 element protein InsA	0.53	0.11	0.42	<0.001	Insertion Sequence
HH13S_00978	Surface presentation of antigens protein SpaO	0.5	0.09	0.41	<0.001	Environment
WP_095764586.1	DUF4329 domain-containing protein	0.5	0.12	0.38	<0.001	Unknown
HH51S_04566	DLP12 prophage; predicted murein endopeptidase	0.68	0.31	0.37	<0.001	Environment
WP_096945528.1	IS3 family transposase, partial	0.5	0.13	0.37	<0.001	Insertion Sequence
WP_001300727.1	DUF4051 domain-containing protein	0.98	0.62	0.36	<0.001	Unknown
HH14S_00913	Putative diguanylate cyclase	0.78	0.43	0.35	<0.001	Environment
WP_000516288.1	DNA-binding response regulator	0.58	0.23	0.35	<0.001	Environment
HH18C_01647	putative inner membrane protein	1	0.72	0.28	<0.001	Unknown
WP_001317289.1	DNA-binding response regulator	0.57	0.32	0.25	0.037	Environment
WP_089646643.1	Formate dehydrogenase-N subunit alpha	1	0.79	0.21	<0.001	Metabolism
WP_099550744.1	Peptide chain release factor 2	1	0.8	0.2	<0.001	Metabolism
a 84 proteins were found to be statistically significantly enriched. Only the 34 proteins with annotation are listed. The remaining 50 putative or hypothetical proteins are not listed.
b Proteins are annotated using the representative member of each orthologous cluster (80% identity, 80% coverage) or the PROKKA pipeline when the representative member was from one of the isolates reported in this study.
